# Supplementary material for: mTORC1-c-Myc pathway rewires methionine metabolism for HCC progression through suppressing SIRT4 mediated ADP ribosylation of MAT2A
Source: Cell Biosci. 2022 Nov 12;12:183. doi: 10.1186/s13578-022-00919-y (PMC9652997; doi:10.1186/s13578-022-00919-y)
Supplement: Supplementary file 2 — Additional file 2: Table S1. Detected gene levels upon methionine restriction in livers of HCC mouce models. [file 13578_2022_919_MOESM2_ESM.xlsx]

## Sheet: Table S1A
Table S1 Detected gene levels upon methionine restriction in livers of HCC mouce models.
Genes detected were listed. The significantly changed levels of metabolites are these with fold changes >2 or 0.5 (p-value < 0.05). The increased genes were marked in green background while the dcreased ones in orange background.
Gene_id	Symbol	Gene description	log2FoldChange	pvalue	KEGG pathway
ENSMUSG00000020892	Aloxe3	arachidonate lipoxygenase 3 [Source:MGI Symbol;Acc:MGI:1345140]	8.17	0.0001005
ENSMUSG00000048455	Sprr1b	small proline-rich protein 1B [Source:MGI Symbol;Acc:MGI:106659]	8.09	0.093551
ENSMUSG00000031383	Dusp9	dual specificity phosphatase 9 [Source:MGI Symbol;Acc:MGI:2387107]	7.59	0.12475	MAPK signaling pathway ;Signaling pathways regulating pluripotency of stem cells
Novel.11850	-	-	7.34	0.3613
ENSMUSG00000050359	Sprr1a	small proline-rich protein 1A [Source:MGI Symbol;Acc:MGI:106660]	7.19	0.00027273
Novel.13617	-	-	7.19	0.0027302
ENSMUSG00000029378	Areg	amphiregulin [Source:MGI Symbol;Acc:MGI:88068]	7.06	0.0013563	MAPK signaling pathway ;ErbB signaling pathway ;PI3K-Akt signaling pathway ;Hippo signaling pathway ;Colorectal cancer
ENSMUSG00000029819	Npy	neuropeptide Y [Source:MGI Symbol;Acc:MGI:97374]	7.03	0.15088	cAMP signaling pathway ;Neuroactive ligand-receptor interaction ;Adipocytokine signaling pathway ;Regulation of lipolysis in adipocytes ;Alcoholism
Novel.21372	-	-	7	0.40223
ENSMUSG00000104876	Trdc	T cell receptor delta, constant region [Source:MGI Symbol;Acc:MGI:98612]	6.97	1.511e-05
ENSMUSG00000027737	Slc7a11	solute carrier family 7 (cationic amino acid transporter, y+ system), member 11 [Source:MGI Symbol;Acc:MGI:1347355]	6.83	7.6594e-08	Ferroptosis
ENSMUSG00000100798	Gm19589	predicted gene, 19589 [Source:MGI Symbol;Acc:MGI:5011774]	6.81	0.0023432
ENSMUSG00000099796	Gm7893	predicted gene 7893 [Source:MGI Symbol;Acc:MGI:3648015]	6.8	0.0032159
ENSMUSG00000052631	Sh2d6	SH2 domain containing 6 [Source:MGI Symbol;Acc:MGI:1918380]	6.78	0.43004
ENSMUSG00000087693	Gm16191	predicted gene 16191 [Source:MGI Symbol;Acc:MGI:3801759]	6.73	0.00070415
ENSMUSG00000024912	Fosl1	fos-like antigen 1 [Source:MGI Symbol;Acc:MGI:107179]	6.65	0.18296	Wnt signaling pathway ;Osteoclast differentiation ;IL-17 signaling pathway ;Human T-cell leukemia virus 1 infection
ENSMUSG00000085183	Wincr1	WNT induced non-coding RNA 1 [Source:MGI Symbol;Acc:MGI:3649757]	6.6	0.17521
ENSMUSG00000079138	Gm8818	predicted pseudogene 8818 [Source:MGI Symbol;Acc:MGI:3645903]	6.52	0.45953
ENSMUSG00000112963	Gm6093	predicted gene 6093 [Source:MGI Symbol;Acc:MGI:3648840]	6.5	0.46129
ENSMUSG00000101731	3830432H09Rik	RIKEN cDNA 3830432H09 gene [Source:MGI Symbol;Acc:MGI:2443278]	6.48	0.0085206
ENSMUSG00000091572	Vmn2r3	vomeronasal 2, receptor 3 [Source:MGI Symbol;Acc:MGI:3643995]	6.42	1.6481e-05
ENSMUSG00000019890	Nts	neurotensin [Source:MGI Symbol;Acc:MGI:1328351]	6.31	0.0034697	Neuroactive ligand-receptor interaction
ENSMUSG00000036480	Prss56	protease, serine 56 [Source:MGI Symbol;Acc:MGI:1916703]	6.18	0.02335
ENSMUSG00000070702	Csn1s1	casein alpha s1 [Source:MGI Symbol;Acc:MGI:88540]	6.16	0.50219
ENSMUSG00000086399	Gm16144	predicted gene 16144 [Source:MGI Symbol;Acc:MGI:3801782]	6.13	0.0035732
ENSMUSG00000018500	Adora2b	adenosine A2b receptor [Source:MGI Symbol;Acc:MGI:99403]	6.12	0.0064242	Rap1 signaling pathway ;Calcium signaling pathway ;Neuroactive ligand-receptor interaction ;Vascular smooth muscle contraction ;Alcoholism
ENSMUSG00000068600	Gml2	glycosylphosphatidylinositol anchored molecule like 2 [Source:MGI Symbol;Acc:MGI:1341831]	6.08	0.030665
Novel.14973	-	-	6.06	0.013565
ENSMUSG00000024598	Fbn2	fibrillin 2 [Source:MGI Symbol;Acc:MGI:95490]	6.05	0.00022834
ENSMUSG00000030717	Nupr1	nuclear protein transcription regulator 1 [Source:MGI Symbol;Acc:MGI:1891834]	6.02	3.5527e-07	Transcriptional misregulation in cancer
ENSMUSG00000023078	Cxcl13	chemokine (C-X-C motif) ligand 13 [Source:MGI Symbol;Acc:MGI:1888499]	6.02	1.9196e-17	Cytokine-cytokine receptor interaction ;Viral protein interaction with cytokine and cytokine receptor ;Chemokine signaling pathway
Novel.12097	-	-	6.01	0.5141
ENSMUSG00000015709	Arnt2	aryl hydrocarbon receptor nuclear translocator 2 [Source:MGI Symbol;Acc:MGI:107188]	5.99	0.00011226	Pathways in cancer ;Transcriptional misregulation in cancer ;Renal cell carcinoma
ENSMUSG00000096965	3300005D01Rik	RIKEN cDNA 3300005D01 gene [Source:MGI Symbol;Acc:MGI:1925762]	5.98	0.0021079
Novel.2718	-	-	5.93	0.068895
ENSMUSG00000004791	Pgf	placental growth factor [Source:MGI Symbol;Acc:MGI:105095]	5.88	4.875e-05	MAPK signaling pathway ;Ras signaling pathway ;Rap1 signaling pathway ;PI3K-Akt signaling pathway ;Focal adhesion ;Pathways in cancer
ENSMUSG00000014813	Stc1	stanniocalcin 1 [Source:MGI Symbol;Acc:MGI:109131]	5.82	0.03329
ENSMUSG00000028217	Cdh17	cadherin 17 [Source:MGI Symbol;Acc:MGI:1095414]	5.82	0.040546	Gastric cancer
ENSMUSG00000070324	Fbxw22	F-box and WD-40 domain protein 22 [Source:MGI Symbol;Acc:MGI:3643290]	5.79	0.0065485
ENSMUSG00000038094	Atp13a4	ATPase type 13A4 [Source:MGI Symbol;Acc:MGI:1924456]	5.79	0.00051719
ENSMUSG00000099032	Tcf24	transcription factor 24 [Source:MGI Symbol;Acc:MGI:3780500]	5.76	1.0091e-05
ENSMUSG00000100157	2310034O05Rik	RIKEN cDNA 2310034O05 gene [Source:MGI Symbol;Acc:MGI:1916821]	5.76	6.5634e-05
ENSMUSG00000053398	Phgdh	3-phosphoglycerate dehydrogenase [Source:MGI Symbol;Acc:MGI:1355330]	5.74	0.0064024	Glycine, serine and threonine metabolism ;Cysteine and methionine metabolism ;Metabolic pathways ;Carbon metabolism ;Biosynthesis of amino acids
ENSMUSG00000040016	Ptger3	prostaglandin E receptor 3 (subtype EP3) [Source:MGI Symbol;Acc:MGI:97795]	5.72	0.0029164	Calcium signaling pathway ;cAMP signaling pathway ;Neuroactive ligand-receptor interaction ;Regulation of lipolysis in adipocytes ;Human cytomegalovirus infection ;Pathways in cancer
ENSMUSG00000034765	Dusp5	dual specificity phosphatase 5 [Source:MGI Symbol;Acc:MGI:2685183]	5.68	1.6737e-05	MAPK signaling pathway
Novel.14442	-	-	5.67	0.011824
ENSMUSG00000024653	Scgb1a1	secretoglobin, family 1A, member 1 (uteroglobin) [Source:MGI Symbol;Acc:MGI:98919]	5.66	0.066106
Novel.487	-	-	5.65	0.0051116
ENSMUSG00000074261	Erich4	glutamate rich 4 [Source:MGI Symbol;Acc:MGI:3646269]	5.58	0.041063
ENSMUSG00000076434	Wfdc3	WAP four-disulfide core domain 3 [Source:MGI Symbol;Acc:MGI:1923897]	5.55	0.00021541
ENSMUSG00000048078	Tenm4	teneurin transmembrane protein 4 [Source:MGI Symbol;Acc:MGI:2447063]	5.52	0.013678
ENSMUSG00000068696	Gpr88	G-protein coupled receptor 88 [Source:MGI Symbol;Acc:MGI:1927653]	5.52	0.013678
ENSMUSG00000025746	Il6	interleukin 6 [Source:MGI Symbol;Acc:MGI:96559]	5.47	0.017666	EGFR tyrosine kinase inhibitor resistance ;Antifolate resistance ;Cytokine-cytokine receptor interaction ;Viral protein interaction with cytokine and cytokine receptor ;HIF-1 signaling pathway ;FoxO signaling pathway ;PI3K-Akt signaling pathway ;Cellular senescence ;Toll-like receptor signaling pathway ;NOD-like receptor signaling pathway ;Cytosolic DNA-sensing pathway ;C-type lectin receptor sig…
ENSMUSG00000023914	Mep1a	meprin 1 alpha [Source:MGI Symbol;Acc:MGI:96963]	5.47	0.24107	Protein digestion and absorption
ENSMUSG00000051029	Serpinb1b	serine (or cysteine) peptidase inhibitor, clade B, member 1b [Source:MGI Symbol;Acc:MGI:2445361]	5.44	0.029447
Novel.8311	-	-	5.43	0.0058662
ENSMUSG00000004296	Il12b	interleukin 12b [Source:MGI Symbol;Acc:MGI:96540]	5.43	0.13893	Cytokine-cytokine receptor interaction ;Toll-like receptor signaling pathway ;RIG-I-like receptor signaling pathway ;C-type lectin receptor signaling pathway ;JAK-STAT signaling pathway ;Th1 and Th2 cell differentiation ;Type I diabetes mellitus ;Pertussis ;Legionellosis ;Leishmaniasis ;Chagas disease ;African trypanosomiasis ;Toxoplasmosis ;Amoebiasis ;Tuberculosis ;Measles ;Influenza A ;Herpes …
ENSMUSG00000001622	Csn3	casein kappa [Source:MGI Symbol;Acc:MGI:107461]	5.4	0.013492
ENSMUSG00000050578	Mmp13	matrix metallopeptidase 13 [Source:MGI Symbol;Acc:MGI:1340026]	5.36	0.0015518	IL-17 signaling pathway ;Relaxin signaling pathway ;Parathyroid hormone synthesis, secretion and action
ENSMUSG00000000381	Wap	whey acidic protein [Source:MGI Symbol;Acc:MGI:98943]	5.35	0.42398	Prolactin signaling pathway
ENSMUSG00000076873	Trdv5	T cell receptor delta variable 5 [Source:MGI Symbol;Acc:MGI:3704133]	5.35	0.14587
ENSMUSG00000009185	Ccl8	chemokine (C-C motif) ligand 8 [Source:MGI Symbol;Acc:MGI:101878]	5.34	0.013845	Cytokine-cytokine receptor interaction ;Viral protein interaction with cytokine and cytokine receptor ;Chemokine signaling pathway
ENSMUSG00000109372	Gm19410	predicted gene, 19410 [Source:MGI Symbol;Acc:MGI:5011595]	5.31	0.15561
ENSMUSG00000019888	Mgat4c	MGAT4 family, member C [Source:MGI Symbol;Acc:MGI:1914819]	5.31	0.15455	N-Glycan biosynthesis ;Various types of N-glycan biosynthesis ;Metabolic pathways
ENSMUSG00000054136	Adm2	adrenomedullin 2 [Source:MGI Symbol;Acc:MGI:2675256]	5.28	0.036637
ENSMUSG00000024640	Psat1	phosphoserine aminotransferase 1 [Source:MGI Symbol;Acc:MGI:2183441]	5.26	4.5306e-05	Glycine, serine and threonine metabolism ;Cysteine and methionine metabolism ;Vitamin B6 metabolism ;Metabolic pathways ;Carbon metabolism ;Biosynthesis of amino acids ;Biosynthesis of cofactors
ENSMUSG00000037613	Tnfrsf23	tumor necrosis factor receptor superfamily, member 23 [Source:MGI Symbol;Acc:MGI:1930269]	5.24	3.1441e-05
ENSMUSG00000035775	Krt20	keratin 20 [Source:MGI Symbol;Acc:MGI:1914059]	5.23	0.064819	Estrogen signaling pathway ;Staphylococcus aureus infection
ENSMUSG00000102518	Gm38339	predicted gene, 38339 [Source:MGI Symbol;Acc:MGI:5611567]	5.17	0.18128
ENSMUSG00000082794	Gm6806	predicted gene 6806 [Source:MGI Symbol;Acc:MGI:3649146]	5.17	0.18192
ENSMUSG00000078532	Nkain1	Na+/K+ transporting ATPase interacting 1 [Source:MGI Symbol;Acc:MGI:1914399]	5.15	0.01047
ENSMUSG00000026582	Sele	selectin, endothelial cell [Source:MGI Symbol;Acc:MGI:98278]	5.15	0.038629	Cell adhesion molecules ;TNF signaling pathway ;AGE-RAGE signaling pathway in diabetic complications ;African trypanosomiasis ;Malaria ;Lipid and atherosclerosis ;Fluid shear stress and atherosclerosis
ENSMUSG00000062184	Hs6st2	heparan sulfate 6-O-sulfotransferase 2 [Source:MGI Symbol;Acc:MGI:1354959]	5.15	0.023719	Glycosaminoglycan biosynthesis - heparan sulfate / heparin
ENSMUSG00000062380	Tubb3	tubulin, beta 3 class III [Source:MGI Symbol;Acc:MGI:107813]	5.15	0.023719	Phagosome ;Gap junction ;Alzheimer disease ;Parkinson disease ;Amyotrophic lateral sclerosis ;Huntington disease ;Prion disease ;Pathways of neurodegeneration - multiple diseases ;Salmonella infection
ENSMUSG00000031635	Anxa10	annexin A10 [Source:MGI Symbol;Acc:MGI:1347090]	5.15	0.13031
ENSMUSG00000052271	Bhlha15	basic helix-loop-helix family, member a15 [Source:MGI Symbol;Acc:MGI:891976]	5.12	2.4788e-05	Maturity onset diabetes of the young
ENSMUSG00000054087	Fbxw28	F-box and WD-40 domain protein 28 [Source:MGI Symbol;Acc:MGI:3779847]	5.12	0.19208
Novel.16647	-	-	5.11	0.008947
ENSMUSG00000074254	Cyp2a4	cytochrome P450, family 2, subfamily a, polypeptide 4 [Source:MGI Symbol;Acc:MGI:88596]	5.1	0.00069062	Retinol metabolism ;Metabolic pathways
ENSMUSG00000000182	Fgf23	fibroblast growth factor 23 [Source:MGI Symbol;Acc:MGI:1891427]	5.07	0.042509	MAPK signaling pathway ;Ras signaling pathway ;Rap1 signaling pathway ;Calcium signaling pathway ;PI3K-Akt signaling pathway ;Regulation of actin cytoskeleton ;Parathyroid hormone synthesis, secretion and action ;Pathways in cancer ;Melanoma ;Breast cancer ;Gastric cancer
ENSMUSG00000048764	Tmprss11f	transmembrane protease, serine 11f [Source:MGI Symbol;Acc:MGI:2442348]	5.03	0.0056904
ENSMUSG00000024883	Rin1	Ras and Rab interactor 1 [Source:MGI Symbol;Acc:MGI:2385695]	5	3.8355e-05	Ras signaling pathway
ENSMUSG00000092083	Kcnb2	potassium voltage gated channel, Shab-related subfamily, member 2 [Source:MGI Symbol;Acc:MGI:99632]	5	0.10836
ENSMUSG00000033213	AA467197	expressed sequence AA467197 [Source:MGI Symbol;Acc:MGI:3034182]	5	0.07185
ENSMUSG00000020676	Ccl11	chemokine (C-C motif) ligand 11 [Source:MGI Symbol;Acc:MGI:103576]	4.96	0.28523	Cytokine-cytokine receptor interaction ;Viral protein interaction with cytokine and cytokine receptor ;Chemokine signaling pathway ;IL-17 signaling pathway ;Asthma
ENSMUSG00000032357	Tinag	tubulointerstitial nephritis antigen [Source:MGI Symbol;Acc:MGI:1349477]	4.95	0.016682
ENSMUSG00000005125	Ndrg1	N-myc downstream regulated gene 1 [Source:MGI Symbol;Acc:MGI:1341799]	4.95	9.4583e-06
ENSMUSG00000042515	Pwwp3b	PWWP domain containing 3B [Source:MGI Symbol;Acc:MGI:2445062]	4.94	0.0012232
ENSMUSG00000050370	Ch25h	cholesterol 25-hydroxylase [Source:MGI Symbol;Acc:MGI:1333869]	4.94	0.0063733	Primary bile acid biosynthesis
ENSMUSG00000063506	Arhgap22	Rho GTPase activating protein 22 [Source:MGI Symbol;Acc:MGI:2443418]	4.91	8.7819e-05
ENSMUSG00000061388	Csn1s2b	casein alpha s2-like B [Source:MGI Symbol;Acc:MGI:105312]	4.91	0.35092
ENSMUSG00000026241	Nppc	natriuretic peptide type C [Source:MGI Symbol;Acc:MGI:97369]	4.91	0.25249	cGMP-PKG signaling pathway ;Vascular smooth muscle contraction ;Fluid shear stress and atherosclerosis
ENSMUSG00000068154	Insm1	insulinoma-associated 1 [Source:MGI Symbol;Acc:MGI:1859980]	4.91	0.25249
ENSMUSG00000000983	Wfdc18	WAP four-disulfide core domain 18 [Source:MGI Symbol;Acc:MGI:107506]	4.88	0.096547
ENSMUSG00000037944	Ccr7	chemokine (C-C motif) receptor 7 [Source:MGI Symbol;Acc:MGI:103011]	4.87	0.0064558	Cytokine-cytokine receptor interaction ;Viral protein interaction with cytokine and cytokine receptor ;Chemokine signaling pathway
ENSMUSG00000051379	Flrt3	fibronectin leucine rich transmembrane protein 3 [Source:MGI Symbol;Acc:MGI:1918686]	4.86	0.0017599
ENSMUSG00000034586	Hid1	HID1 domain containing [Source:MGI Symbol;Acc:MGI:2445087]	4.86	0.00029292
ENSMUSG00000030167	Klrc1	killer cell lectin-like receptor subfamily C, member 1 [Source:MGI Symbol;Acc:MGI:1336161]	4.86	0.053029	Antigen processing and presentation ;Natural killer cell mediated cytotoxicity ;Graft-versus-host disease
ENSMUSG00000027611	Procr	protein C receptor, endothelial [Source:MGI Symbol;Acc:MGI:104596]	4.85	4.8849e-08	Complement and coagulation cascades
ENSMUSG00000027612	Mmp24	matrix metallopeptidase 24 [Source:MGI Symbol;Acc:MGI:1341867]	4.85	0.023927	Parathyroid hormone synthesis, secretion and action
ENSMUSG00000031530	Dusp4	dual specificity phosphatase 4 [Source:MGI Symbol;Acc:MGI:2442191]	4.85	8.4226e-05	MAPK signaling pathway
ENSMUSG00000105589	Fbxw14	F-box and WD-40 domain protein 14 [Source:MGI Symbol;Acc:MGI:1354703]	4.85	0.25898
ENSMUSG00000061937	Csn1s2a	casein alpha s2-like A [Source:MGI Symbol;Acc:MGI:88542]	4.85	0.36654
ENSMUSG00000031289	Il13ra2	interleukin 13 receptor, alpha 2 [Source:MGI Symbol;Acc:MGI:1277954]	4.84	0.014522	Cytokine-cytokine receptor interaction ;JAK-STAT signaling pathway
ENSMUSG00000097961	Gm27000	predicted gene, 27000 [Source:MGI Symbol;Acc:MGI:5504115]	4.8	0.19724
ENSMUSG00000079186	Gzmc	granzyme C [Source:MGI Symbol;Acc:MGI:109256]	4.77	0.023927
ENSMUSG00000030041	M1ap	meiosis 1 associated protein [Source:MGI Symbol;Acc:MGI:1315200]	4.77	0.052274
ENSMUSG00000030483	Cyp2b10	cytochrome P450, family 2, subfamily b, polypeptide 10 [Source:MGI Symbol;Acc:MGI:88598]	4.76	0.013275	Steroid hormone biosynthesis ;Arachidonic acid metabolism ;Retinol metabolism ;Metabolic pathways ;Chemical carcinogenesis - receptor activation
ENSMUSG00000104818	Gm43661	predicted gene 43661 [Source:MGI Symbol;Acc:MGI:5663798]	4.75	0.12815
ENSMUSG00000063873	Slc24a3	solute carrier family 24 (sodium/potassium/calcium exchanger), member 3 [Source:MGI Symbol;Acc:MGI:2137513]	4.74	0.00010225
ENSMUSG00000045062	Pcdhb7	protocadherin beta 7 [Source:MGI Symbol;Acc:MGI:2136741]	4.74	0.066106
ENSMUSG00000022123	Scel	sciellin [Source:MGI Symbol;Acc:MGI:1891228]	4.74	0.20439
ENSMUSG00000050092	Sprr2b	small proline-rich protein 2B [Source:MGI Symbol;Acc:MGI:1330352]	4.73	0.026281
ENSMUSG00000025431	Crisp1	cysteine-rich secretory protein 1 [Source:MGI Symbol;Acc:MGI:102553]	4.72	0.2966
ENSMUSG00000084963	Gm14936	predicted gene 14936 [Source:MGI Symbol;Acc:MGI:3705196]	4.72	0.35629
ENSMUSG00000057726	Serpinb9g	serine (or cysteine) peptidase inhibitor, clade B, member 9g [Source:MGI Symbol;Acc:MGI:1919260]	4.72	0.28732	Amoebiasis
ENSMUSG00000079298	Klrb1b	killer cell lectin-like receptor subfamily B member 1B [Source:MGI Symbol;Acc:MGI:107539]	4.71	0.0054543	Malaria
ENSMUSG00000068349	Gml	glycosylphosphatidylinositol anchored molecule like [Source:MGI Symbol;Acc:MGI:3644767]	4.7	0.012293
ENSMUSG00000022586	Ly6i	lymphocyte antigen 6 complex, locus I [Source:MGI Symbol;Acc:MGI:1888480]	4.7	0.026155
ENSMUSG00000032849	Abcc4	ATP-binding cassette, sub-family C (CFTR/MRP), member 4 [Source:MGI Symbol;Acc:MGI:2443111]	4.7	1.0653e-06	Antifolate resistance ;ABC transporters ;cAMP signaling pathway ;Bile secretion
ENSMUSG00000046607	Hrk	harakiri, BCL2 interacting protein (contains only BH3 domain) [Source:MGI Symbol;Acc:MGI:1201608]	4.69	0.045283	Apoptosis
ENSMUSG00000050335	Lgals3	lectin, galactose binding, soluble 3 [Source:MGI Symbol;Acc:MGI:96778]	4.69	9.4134e-07
ENSMUSG00000026109	Tmeff2	transmembrane protein with EGF-like and two follistatin-like domains 2 [Source:MGI Symbol;Acc:MGI:1861735]	4.68	0.19142
ENSMUSG00000041605	Inava	innate immunity activator [Source:MGI Symbol;Acc:MGI:1921579]	4.67	0.028459
ENSMUSG00000036412	Arsi	arylsulfatase i [Source:MGI Symbol;Acc:MGI:2670959]	4.67	0.077514
ENSMUSG00000044365	Cxxc4	CXXC finger 4 [Source:MGI Symbol;Acc:MGI:2442112]	4.65	0.086742	Wnt signaling pathway
ENSMUSG00000090326	Dthd1	death domain containing 1 [Source:MGI Symbol;Acc:MGI:4937018]	4.65	0.31868
ENSMUSG00000045136	Tubb2b	tubulin, beta 2B class IIB [Source:MGI Symbol;Acc:MGI:1920960]	4.64	2.0918e-05	Phagosome ;Gap junction ;Alzheimer disease ;Parkinson disease ;Amyotrophic lateral sclerosis ;Huntington disease ;Prion disease ;Pathways of neurodegeneration - multiple diseases ;Salmonella infection
ENSMUSG00000032899	Styk1	serine/threonine/tyrosine kinase 1 [Source:MGI Symbol;Acc:MGI:2141396]	4.64	0.10065
ENSMUSG00000001131	Timp1	tissue inhibitor of metalloproteinase 1 [Source:MGI Symbol;Acc:MGI:98752]	4.63	0.00018925	HIF-1 signaling pathway
ENSMUSG00000046733	Gprc5a	G protein-coupled receptor, family C, group 5, member A [Source:MGI Symbol;Acc:MGI:1891250]	4.62	0.0065573
ENSMUSG00000074183	Gsta1	glutathione S-transferase, alpha 1 (Ya) [Source:MGI Symbol;Acc:MGI:1095417]	4.61	1.9497e-06	Glutathione metabolism ;Metabolism of xenobiotics by cytochrome P450 ;Drug metabolism - cytochrome P450 ;Drug metabolism - other enzymes ;Metabolic pathways ;Platinum drug resistance ;Pathways in cancer ;Chemical carcinogenesis - DNA adducts ;Chemical carcinogenesis - receptor activation ;Chemical carcinogenesis - reactive oxygen species ;Hepatocellular carcinoma ;Fluid shear stress and atheroscl…
ENSMUSG00000049556	Lingo1	leucine rich repeat and Ig domain containing 1 [Source:MGI Symbol;Acc:MGI:1915522]	4.61	0.10733
ENSMUSG00000021696	Elovl7	ELOVL family member 7, elongation of long chain fatty acids (yeast) [Source:MGI Symbol;Acc:MGI:1921809]	4.59	0.00033679	Fatty acid elongation ;Biosynthesis of unsaturated fatty acids ;Metabolic pathways ;Fatty acid metabolism
ENSMUSG00000037086	Prr32	proline rich 32 [Source:MGI Symbol;Acc:MGI:1916050]	4.58	0.32452
ENSMUSG00000005124	Ccn4	cellular communication network factor 4 [Source:MGI Symbol;Acc:MGI:1197008]	4.56	1.7174e-05	Wnt signaling pathway
ENSMUSG00000116657	Gm49774	predicted gene, 49774 [Source:MGI Symbol;Acc:MGI:6215288]	4.56	0.0095788
ENSMUSG00000049723	Mmp12	matrix metallopeptidase 12 [Source:MGI Symbol;Acc:MGI:97005]	4.56	0.00032371
ENSMUSG00000004951	Hspb1	heat shock protein 1 [Source:MGI Symbol;Acc:MGI:96240]	4.55	0.00015219	MAPK signaling pathway ;VEGF signaling pathway ;Amoebiasis
ENSMUSG00000022097	Sftpc	surfactant associated protein C [Source:MGI Symbol;Acc:MGI:109517]	4.51	0.44072
ENSMUSG00000048988	Elfn1	leucine rich repeat and fibronectin type III, extracellular 1 [Source:MGI Symbol;Acc:MGI:2442479]	4.51	0.11343
ENSMUSG00000037418	Best1	bestrophin 1 [Source:MGI Symbol;Acc:MGI:1346332]	4.51	0.1211
ENSMUSG00000045378	Pxt1	peroxisomal, testis specific 1 [Source:MGI Symbol;Acc:MGI:1916557]	4.51	0.34847
ENSMUSG00000043613	Mmp3	matrix metallopeptidase 3 [Source:MGI Symbol;Acc:MGI:97010]	4.49	0.10836	IL-17 signaling pathway ;TNF signaling pathway ;Coronavirus disease - COVID-19 ;Transcriptional misregulation in cancer ;Prostate cancer ;Rheumatoid arthritis ;Lipid and atherosclerosis
ENSMUSG00000026628	Atf3	activating transcription factor 3 [Source:MGI Symbol;Acc:MGI:109384]	4.48	0.00037511
ENSMUSG00000024210	Ip6k3	inositol hexaphosphate kinase 3 [Source:MGI Symbol;Acc:MGI:3045325]	4.47	0.13229	Phosphatidylinositol signaling system
ENSMUSG00000046167	Gldn	gliomedin [Source:MGI Symbol;Acc:MGI:2388361]	4.46	1.5291e-05
ENSMUSG00000046699	Slitrk4	SLIT and NTRK-like family, member 4 [Source:MGI Symbol;Acc:MGI:2442509]	4.45	0.057456
ENSMUSG00000030077	Chl1	cell adhesion molecule L1-like [Source:MGI Symbol;Acc:MGI:1098266]	4.45	0.10586
ENSMUSG00000010751	Tnfrsf22	tumor necrosis factor receptor superfamily, member 22 [Source:MGI Symbol;Acc:MGI:1930270]	4.43	0.00034065
Novel.21882	-	-	4.43	0.20863
ENSMUSG00000105651	1700017M07Rik	RIKEN cDNA 1700017M07 gene [Source:MGI Symbol;Acc:MGI:1923648]	4.43	0.3658
ENSMUSG00000063157	Csn2	casein beta [Source:MGI Symbol;Acc:MGI:88541]	4.42	0.73057	Prolactin signaling pathway
ENSMUSG00000074607	Tox2	TOX high mobility group box family member 2 [Source:MGI Symbol;Acc:MGI:3611233]	4.41	0.0016438
ENSMUSG00000021768	Dusp13	dual specificity phosphatase 13 [Source:MGI Symbol;Acc:MGI:1351599]	4.4	0.040883
ENSMUSG00000027298	Tyro3	TYRO3 protein tyrosine kinase 3 [Source:MGI Symbol;Acc:MGI:104294]	4.4	0.0010366
ENSMUSG00000033063	Cntnap3	contactin associated protein-like 3 [Source:MGI Symbol;Acc:MGI:3588199]	4.36	0.40426
Novel.14707	-	-	4.35	0.22648
Novel.5598	-	-	4.35	0.091253
ENSMUSG00000116940	Gm7450	predicted gene 7450 [Source:MGI Symbol;Acc:MGI:3647897]	4.35	0.44749
ENSMUSG00000027832	Ptx3	pentraxin related gene [Source:MGI Symbol;Acc:MGI:104641]	4.35	0.39168
ENSMUSG00000039518	Cdsn	corneodesmosin [Source:MGI Symbol;Acc:MGI:3505689]	4.35	0.38956
ENSMUSG00000028753	Vwa5b1	von Willebrand factor A domain containing 5B1 [Source:MGI Symbol;Acc:MGI:1922968]	4.35	0.42821
ENSMUSG00000062342	Serpinb9e	serine (or cysteine) peptidase inhibitor, clade B, member 9e [Source:MGI Symbol;Acc:MGI:894672]	4.35	0.39156	Amoebiasis
ENSMUSG00000006403	Adamts4	a disintegrin-like and metallopeptidase (reprolysin type) with thrombospondin type 1 motif, 4 [Source:MGI Symbol;Acc:MGI:1339949]	4.33	0.0008662
ENSMUSG00000081490	Gm11830	predicted gene 11830 [Source:MGI Symbol;Acc:MGI:3649825]	4.33	0.096008
ENSMUSG00000034612	Chst11	carbohydrate sulfotransferase 11 [Source:MGI Symbol;Acc:MGI:1927166]	4.31	0.00025126	Glycosaminoglycan biosynthesis - chondroitin sulfate / dermatan sulfate
ENSMUSG00000056617	4931429L15Rik	RIKEN cDNA 4931429L15 gene [Source:MGI Symbol;Acc:MGI:1921611]	4.3	0.073837
ENSMUSG00000029510	Gpc2	glypican 2 (cerebroglycan) [Source:MGI Symbol;Acc:MGI:1919201]	4.3	0.15134
ENSMUSG00000042766	Trim46	tripartite motif-containing 46 [Source:MGI Symbol;Acc:MGI:2673000]	4.29	0.00074886
ENSMUSG00000034634	Ly6d	lymphocyte antigen 6 complex, locus D [Source:MGI Symbol;Acc:MGI:96881]	4.29	7.3493e-07
Novel.11426	-	-	4.29	0.0058357
ENSMUSG00000086554	9530034E10Rik	RIKEN cDNA 9530034E10 gene [Source:MGI Symbol;Acc:MGI:1925865]	4.29	0.011716
ENSMUSG00000022696	Sidt1	SID1 transmembrane family, member 1 [Source:MGI Symbol;Acc:MGI:2443155]	4.28	0.20839
ENSMUSG00000106475	Gm43011	predicted gene 43011 [Source:MGI Symbol;Acc:MGI:5663148]	4.27	0.0071362
ENSMUSG00000048031	Fcrl5	Fc receptor-like 5 [Source:MGI Symbol;Acc:MGI:3053558]	4.27	0.10823
Novel.22567	-	-	4.26	0.50169
ENSMUSG00000061742	Slc22a12	solute carrier family 22 (organic anion/cation transporter), member 12 [Source:MGI Symbol;Acc:MGI:1195269]	4.26	0.14189
ENSMUSG00000049128	Ivl	involucrin [Source:MGI Symbol;Acc:MGI:96626]	4.26	0.43662
ENSMUSG00000079042	Apela	apelin receptor early endogenous ligand [Source:MGI Symbol;Acc:MGI:3642370]	4.24	0.45656
ENSMUSG00000015405	Ace2	angiotensin I converting enzyme (peptidyl-dipeptidase A) 2 [Source:MGI Symbol;Acc:MGI:1917258]	4.24	0.1121	Renin-angiotensin system ;Protein digestion and absorption ;Coronavirus disease - COVID-19
ENSMUSG00000003541	Ier3	immediate early response 3 [Source:MGI Symbol;Acc:MGI:104814]	4.23	0.00137
ENSMUSG00000035373	Ccl7	chemokine (C-C motif) ligand 7 [Source:MGI Symbol;Acc:MGI:99512]	4.23	1.1172e-06	Cytokine-cytokine receptor interaction ;Viral protein interaction with cytokine and cytokine receptor ;Chemokine signaling pathway ;IL-17 signaling pathway
ENSMUSG00000090200	1700025N21Rik	RIKEN cDNA 1700025N21 gene [Source:MGI Symbol;Acc:MGI:1916665]	4.23	0.19512
ENSMUSG00000016498	Pdcd1lg2	programmed cell death 1 ligand 2 [Source:MGI Symbol;Acc:MGI:1930125]	4.23	0.19512	Cell adhesion molecules
ENSMUSG00000027646	Src	Rous sarcoma oncogene [Source:MGI Symbol;Acc:MGI:98397]	4.22	8.8786e-06	EGFR tyrosine kinase inhibitor resistance ;Endocrine resistance ;ErbB signaling pathway ;Rap1 signaling pathway ;Chemokine signaling pathway ;Mitophagy - animal ;Endocytosis ;Axon guidance ;VEGF signaling pathway ;Focal adhesion ;Adherens junction ;Tight junction ;Gap junction ;Platelet activation ;Neutrophil extracellular trap formation ;C-type lectin receptor signaling pathway ;GABAergic synaps…
ENSMUSG00000037852	Cpe	carboxypeptidase E [Source:MGI Symbol;Acc:MGI:101932]	4.21	0.00015315	Type I diabetes mellitus
ENSMUSG00000032184	Lysmd2	LysM, putative peptidoglycan-binding, domain containing 2 [Source:MGI Symbol;Acc:MGI:1917332]	4.21	0.0012333
ENSMUSG00000027834	Serpini1	serine (or cysteine) peptidase inhibitor, clade I, member 1 [Source:MGI Symbol;Acc:MGI:1194506]	4.2	0.00058465
ENSMUSG00000087230	Mroh3	maestro heat-like repeat family member 3 [Source:MGI Symbol;Acc:MGI:1923672]	4.2	0.28703
ENSMUSG00000027171	Prrg4	proline rich Gla (G-carboxyglutamic acid) 4 (transmembrane) [Source:MGI Symbol;Acc:MGI:2442211]	4.19	0.00073346
ENSMUSG00000051354	Samd3	sterile alpha motif domain containing 3 [Source:MGI Symbol;Acc:MGI:2685469]	4.19	0.18381
ENSMUSG00000042357	Gjb5	gap junction protein, beta 5 [Source:MGI Symbol;Acc:MGI:95723]	4.19	0.22999
ENSMUSG00000026167	Wnt10a	wingless-type MMTV integration site family, member 10A [Source:MGI Symbol;Acc:MGI:108071]	4.17	0.0269917	mTOR signaling pathway ;Wnt signaling pathway ;Hippo signaling pathway ;Signaling pathways regulating pluripotency of stem cells ;Melanogenesis ;Cushing syndrome ;Alzheimer disease ;Pathways of neurodegeneration - multiple diseases ;Human papillomavirus infection ;Pathways in cancer ;Proteoglycans in cancer ;Basal cell carcinoma ;Breast cancer ;Hepatocellular carcinoma ;Gastric cancer
ENSMUSG00000079451	Tmprss11g	transmembrane protease, serine 11g [Source:MGI Symbol;Acc:MGI:2444058]	4.17	0.44465
ENSMUSG00000078915	Hsp25-ps1	heat shock protein 25, pseudogene 1 [Source:MGI Symbol;Acc:MGI:96241]	4.16	0.017667
ENSMUSG00000078664	Sprr2a1	small proline-rich protein 2A1 [Source:MGI Symbol;Acc:MGI:1330350]	4.15	0.12795
ENSMUSG00000027656	Ccn5	cellular communication network factor 5 [Source:MGI Symbol;Acc:MGI:1328326]	4.15	0.054816
ENSMUSG00000046223	Plaur	plasminogen activator, urokinase receptor [Source:MGI Symbol;Acc:MGI:97612]	4.14	0.00065018	Complement and coagulation cascades ;Proteoglycans in cancer
ENSMUSG00000046719	Nxph3	neurexophilin 3 [Source:MGI Symbol;Acc:MGI:1336188]	4.14	0.25511
ENSMUSG00000031202	Rab39b	RAB39B, member RAS oncogene family [Source:MGI Symbol;Acc:MGI:1915040]	4.13	0.17332	Autophagy - animal ;Amyotrophic lateral sclerosis ;Pathways of neurodegeneration - multiple diseases
ENSMUSG00000044716	Dok7	docking protein 7 [Source:MGI Symbol;Acc:MGI:3584043]	4.12	0.010775
ENSMUSG00000028262	Clca3a2	chloride channel accessory 3A2 [Source:MGI Symbol;Acc:MGI:1931471]	4.12	0.21906	Renin secretion ;Pancreatic secretion
ENSMUSG00000100707	Gm28523	predicted gene 28523 [Source:MGI Symbol;Acc:MGI:5579229]	4.12	0.24477
Novel.21880	-	-	4.11	0.28353
ENSMUSG00000102099	1700011B04Rik	RIKEN cDNA 1700011B04 gene [Source:MGI Symbol;Acc:MGI:1922894]	4.1	0.32437
ENSMUSG00002075925	Metazoa_SRP	Metazoan signal recognition particle RNA [Source:RFAM;Acc:RF00017]	4.09	0.22682
ENSMUSG00000040711	Sh3pxd2b	SH3 and PX domains 2B [Source:MGI Symbol;Acc:MGI:2442062]	4.07	5.3119e-08
ENSMUSG00000027895	Kcnc4	potassium voltage gated channel, Shaw-related subfamily, member 4 [Source:MGI Symbol;Acc:MGI:96670]	4.07	0.49863
ENSMUSG00000030854	Ptpn5	protein tyrosine phosphatase, non-receptor type 5 [Source:MGI Symbol;Acc:MGI:97807]	4.06	0.29505	MAPK signaling pathway
Novel.17963	-	-	4.06	0.29505
ENSMUSG00000028963	Uts2	urotensin 2 [Source:MGI Symbol;Acc:MGI:1346329]	4.06	0.09885	Neuroactive ligand-receptor interaction
ENSMUSG00000021708	Rasgrf2	RAS protein-specific guanine nucleotide-releasing factor 2 [Source:MGI Symbol;Acc:MGI:109137]	4.05	0.00034764	MAPK signaling pathway ;Ras signaling pathway
ENSMUSG00000049551	Fzd9	frizzled class receptor 9 [Source:MGI Symbol;Acc:MGI:1313278]	4.04	0.0141	mTOR signaling pathway ;Wnt signaling pathway ;Hippo signaling pathway ;Signaling pathways regulating pluripotency of stem cells ;Melanogenesis ;Cushing syndrome ;Alzheimer disease ;Pathways of neurodegeneration - multiple diseases ;Human papillomavirus infection ;Pathways in cancer ;Proteoglycans in cancer ;Basal cell carcinoma ;Breast cancer ;Hepatocellular carcinoma ;Gastric cancer
ENSMUSG00000016529	Il10	interleukin 10 [Source:MGI Symbol;Acc:MGI:96537]	4.04	0.047902	Cytokine-cytokine receptor interaction ;Viral protein interaction with cytokine and cytokine receptor ;FoxO signaling pathway ;C-type lectin receptor signaling pathway ;JAK-STAT signaling pathway ;T cell receptor signaling pathway ;Intestinal immune network for IgA production ;Pertussis ;Yersinia infection ;Leishmaniasis ;Chagas disease ;African trypanosomiasis ;Malaria ;Toxoplasmosis ;Amoebiasis…
ENSMUSG00000052353	Cemip	cell migration inducing protein, hyaluronan binding [Source:MGI Symbol;Acc:MGI:2443629]	4.03	0.25474
ENSMUSG00000024533	Spire1	spire type actin nucleation factor 1 [Source:MGI Symbol;Acc:MGI:1915416]	4.02	3.0118e-05
ENSMUSG00000024600	Slc27a6	solute carrier family 27 (fatty acid transporter), member 6 [Source:MGI Symbol;Acc:MGI:3036230]	4.02	0.50351	PPAR signaling pathway ;Insulin resistance
ENSMUSG00000040152	Thbs1	thrombospondin 1 [Source:MGI Symbol;Acc:MGI:98737]	4.01	0.00038606	Rap1 signaling pathway ;p53 signaling pathway ;Phagosome ;PI3K-Akt signaling pathway ;TGF-beta signaling pathway ;Focal adhesion ;ECM-receptor interaction ;Malaria ;Human papillomavirus infection ;Proteoglycans in cancer ;MicroRNAs in cancer ;Bladder cancer
ENSMUSG00000056370	Sftpb	surfactant associated protein B [Source:MGI Symbol;Acc:MGI:109516]	4	0.40373
ENSMUSG00000104801	Gm43834	predicted gene 43834 [Source:MGI Symbol;Acc:MGI:5663971]	4	0.31016
ENSMUSG00000024770	Lipn	lipase, family member N [Source:MGI Symbol;Acc:MGI:1917416]	4	0.30767
ENSMUSG00000063531	Sema3e	sema domain, immunoglobulin domain (Ig), short basic domain, secreted, (semaphorin) 3E [Source:MGI Symbol;Acc:MGI:1340034]	3.99	0.030212	Axon guidance
ENSMUSG00000048038	Ccdc187	coiled-coil domain containing 187 [Source:MGI Symbol;Acc:MGI:3045295]	3.98	0.25982
ENSMUSG00000020256	Aldh1l2	aldehyde dehydrogenase 1 family, member L2 [Source:MGI Symbol;Acc:MGI:2444680]	3.97	0.0054614	One carbon pool by folate
ENSMUSG00000070313	Pate14	prostate and testis expressed 14 [Source:MGI Symbol;Acc:MGI:3055869]	3.97	0.50605
ENSMUSG00000115426	Gm19510	predicted gene, 19510 [Source:MGI Symbol;Acc:MGI:5011695]	3.97	0.5085
ENSMUSG00000049001	Ndnf	neuron-derived neurotrophic factor [Source:MGI Symbol;Acc:MGI:1915419]	3.97	0.52351
ENSMUSG00000095620	Csta2	cystatin A family member 2 [Source:MGI Symbol;Acc:MGI:1924020]	3.97	0.51388
ENSMUSG00000031465	Angpt2	angiopoietin 2 [Source:MGI Symbol;Acc:MGI:1202890]	3.96	0.00056149	MAPK signaling pathway ;Ras signaling pathway ;Rap1 signaling pathway ;HIF-1 signaling pathway ;PI3K-Akt signaling pathway ;Kaposi sarcoma-associated herpesvirus infection
ENSMUSG00000043903	Zfp469	zinc finger protein 469 [Source:MGI Symbol;Acc:MGI:2684868]	3.95	0.0045815
ENSMUSG00000097814	Panct2	pluripotency-associated noncoding transcript 2 [Source:MGI Symbol;Acc:MGI:3643517]	3.95	0.26209
ENSMUSG00000048388	Fam171b	family with sequence similarity 171, member B [Source:MGI Symbol;Acc:MGI:2444579]	3.94	0.00082495
ENSMUSG00000111709	Gm3776	predicted gene 3776 [Source:MGI Symbol;Acc:MGI:3826440]	3.93	8.4226e-05	Glutathione metabolism ;Metabolism of xenobiotics by cytochrome P450 ;Drug metabolism - cytochrome P450 ;Drug metabolism - other enzymes ;Metabolic pathways ;Platinum drug resistance ;Pathways in cancer ;Chemical carcinogenesis - DNA adducts ;Chemical carcinogenesis - receptor activation ;Chemical carcinogenesis - reactive oxygen species ;Hepatocellular carcinoma ;Fluid shear stress and atheroscl…
ENSMUSG00000105970	Gm43360	predicted gene 43360 [Source:MGI Symbol;Acc:MGI:5663497]	3.93	0.16583
ENSMUSG00000076752	Trgc2	T cell receptor gamma, constant 2 [Source:MGI Symbol;Acc:MGI:98626]	3.92	0.55868
ENSMUSG00000094027	Gm21762	predicted gene, 21762 [Source:MGI Symbol;Acc:MGI:5433926]	3.9	0.30092
ENSMUSG00000085925	Rtl1	retrotransposon Gaglike 1 [Source:MGI Symbol;Acc:MGI:2656842]	3.9	0.35181
ENSMUSG00000022126	Acod1	aconitate decarboxylase 1 [Source:MGI Symbol;Acc:MGI:103206]	3.89	0.0015689	Metabolic pathways
ENSMUSG00000026204	Ptprn	protein tyrosine phosphatase, receptor type, N [Source:MGI Symbol;Acc:MGI:102765]	3.88	0.0034697	Type I diabetes mellitus
Novel.22566	-	-	3.87	0.241
ENSMUSG00000025351	Cd63	CD63 antigen [Source:MGI Symbol;Acc:MGI:99529]	3.86	0.00017309	Lysosome ;Proteoglycans in cancer
ENSMUSG00000028883	Sema3a	sema domain, immunoglobulin domain (Ig), short basic domain, secreted, (semaphorin) 3A [Source:MGI Symbol;Acc:MGI:107558]	3.86	0.052743	Axon guidance
ENSMUSG00000047880	Cxcr5	chemokine (C-X-C motif) receptor 5 [Source:MGI Symbol;Acc:MGI:103567]	3.85	0.15473	Cytokine-cytokine receptor interaction ;Viral protein interaction with cytokine and cytokine receptor ;Chemokine signaling pathway
ENSMUSG00000027376	Prom2	prominin 2 [Source:MGI Symbol;Acc:MGI:2138997]	3.85	0.77697
ENSMUSG00000061701	Fbxw20	F-box and WD-40 domain protein 20 [Source:MGI Symbol;Acc:MGI:3584372]	3.85	0.53884
ENSMUSG00000000248	Clec2g	C-type lectin domain family 2, member g [Source:MGI Symbol;Acc:MGI:1918059]	3.84	0.20179
ENSMUSG00000052942	Glis3	GLIS family zinc finger 3 [Source:MGI Symbol;Acc:MGI:2444289]	3.83	0.0001727
ENSMUSG00000030144	Clec4d	C-type lectin domain family 4, member d [Source:MGI Symbol;Acc:MGI:1298389]	3.83	0.004678	C-type lectin receptor signaling pathway
ENSMUSG00000031390	Avpr2	arginine vasopressin receptor 2 [Source:MGI Symbol;Acc:MGI:88123]	3.83	0.16017	Phospholipase D signaling pathway ;Neuroactive ligand-receptor interaction ;Vasopressin-regulated water reabsorption
ENSMUSG00000067341	H2-Eb2	histocompatibility 2, class II antigen E beta2 [Source:MGI Symbol;Acc:MGI:95902]	3.82	0.072163	Phagosome ;Cell adhesion molecules ;Antigen processing and presentation ;Hematopoietic cell lineage ;Th1 and Th2 cell differentiation ;Th17 cell differentiation ;Intestinal immune network for IgA production ;Type I diabetes mellitus ;Leishmaniasis ;Toxoplasmosis ;Staphylococcus aureus infection ;Tuberculosis ;Influenza A ;Human T-cell leukemia virus 1 infection ;Herpes simplex virus 1 infection ;…
ENSMUSG00000020159	Gabrp	gamma-aminobutyric acid (GABA) A receptor, pi [Source:MGI Symbol;Acc:MGI:2387597]	3.81	0.25986	Neuroactive ligand-receptor interaction ;Retrograde endocannabinoid signaling ;GABAergic synapse ;Morphine addiction ;Nicotine addiction
ENSMUSG00000032802	Srxn1	sulfiredoxin 1 homolog (S. cerevisiae) [Source:MGI Symbol;Acc:MGI:104971]	3.8	0.00035049
ENSMUSG00000013523	Bcas1	breast carcinoma amplified sequence 1 [Source:MGI Symbol;Acc:MGI:1924210]	3.8	0.33866
ENSMUSG00000016552	Foxred2	FAD-dependent oxidoreductase domain containing 2 [Source:MGI Symbol;Acc:MGI:106315]	3.79	0.001057
ENSMUSG00000030862	Cpxm2	carboxypeptidase X 2 (M14 family) [Source:MGI Symbol;Acc:MGI:1926006]	3.78	0.00088432
ENSMUSG00000056445	Hoxaas2	Hoxa cluster antisense RNA 2 [Source:MGI Symbol;Acc:MGI:1913890]	3.78	0.36059
ENSMUSG00000097229	Platr23	pluripotency associated transcript 23 [Source:MGI Symbol;Acc:MGI:5477092]	3.77	0.42284
ENSMUSG00000024672	Ms4a7	membrane-spanning 4-domains, subfamily A, member 7 [Source:MGI Symbol;Acc:MGI:1918846]	3.76	3.5138e-11
ENSMUSG00000032726	Bmp8a	bone morphogenetic protein 8a [Source:MGI Symbol;Acc:MGI:104515]	3.76	0.40755	Cytokine-cytokine receptor interaction ;TGF-beta signaling pathway ;Hippo signaling pathway ;Thermogenesis
ENSMUSG00000021403	Serpinb9b	serine (or cysteine) peptidase inhibitor, clade B, member 9b [Source:MGI Symbol;Acc:MGI:894668]	3.76	0.17574	Amoebiasis
ENSMUSG00000118029	-	TEC	3.76	0.63199
ENSMUSG00000030142	Clec4e	C-type lectin domain family 4, member e [Source:MGI Symbol;Acc:MGI:1861232]	3.74	0.00049405	C-type lectin receptor signaling pathway ;Tuberculosis
ENSMUSG00000026390	Marco	macrophage receptor with collagenous structure [Source:MGI Symbol;Acc:MGI:1309998]	3.74	0.0010628	Phagosome
ENSMUSG00000041703	Zic5	zinc finger protein of the cerebellum 5 [Source:MGI Symbol;Acc:MGI:1929518]	3.74	0.31936
ENSMUSG00000092659	Mir3100	microRNA 3100 [Source:MGI Symbol;Acc:MGI:4834314]	3.73	0.61779
ENSMUSG00000053475	Tnfaip6	tumor necrosis factor alpha induced protein 6 [Source:MGI Symbol;Acc:MGI:1195266]	3.72	0.0298
ENSMUSG00000022474	Pmm1	phosphomannomutase 1 [Source:MGI Symbol;Acc:MGI:1353418]	3.72	0.002278	Fructose and mannose metabolism ;Amino sugar and nucleotide sugar metabolism ;Metabolic pathways ;Biosynthesis of cofactors
ENSMUSG00000062991	Nrg1	neuregulin 1 [Source:MGI Symbol;Acc:MGI:96083]	3.72	0.0013565
ENSMUSG00000104213	Ighd	immunoglobulin heavy constant delta [Source:MGI Symbol;Acc:MGI:96447]	3.72	0.00074886
ENSMUSG00000063632	Sox11	SRY (sex determining region Y)-box 11 [Source:MGI Symbol;Acc:MGI:98359]	3.72	0.64033
ENSMUSG00000029205	Chrna9	cholinergic receptor, nicotinic, alpha polypeptide 9 [Source:MGI Symbol;Acc:MGI:1202403]	3.72	0.46845	Neuroactive ligand-receptor interaction ;Chemical carcinogenesis - receptor activation
ENSMUSG00000084954	Gm16351	predicted gene 16351 [Source:MGI Symbol;Acc:MGI:3840153]	3.72	0.58529
ENSMUSG00000119278	U6	U6 spliceosomal RNA [Source:RFAM;Acc:RF00026]	3.72	0.58125
ENSMUSG00000031951	Tmem231	transmembrane protein 231 [Source:MGI Symbol;Acc:MGI:2685024]	3.71	0.032135
ENSMUSG00000038801	Scgb1c1	secretoglobin, family 1C, member 1 [Source:MGI Symbol;Acc:MGI:2655401]	3.71	0.35323
ENSMUSG00000033579	Fa2h	fatty acid 2-hydroxylase [Source:MGI Symbol;Acc:MGI:2443327]	3.71	0.42258
ENSMUSG00000067780	Pi15	peptidase inhibitor 15 [Source:MGI Symbol;Acc:MGI:1934659]	3.71	0.10761
ENSMUSG00000037868	Egr2	early growth response 2 [Source:MGI Symbol;Acc:MGI:95296]	3.7	0.010309	C-type lectin receptor signaling pathway ;Hepatitis B ;Human T-cell leukemia virus 1 infection ;Viral carcinogenesis
ENSMUSG00000035352	Ccl12	chemokine (C-C motif) ligand 12 [Source:MGI Symbol;Acc:MGI:108224]	3.69	0.079905	Cytokine-cytokine receptor interaction ;Viral protein interaction with cytokine and cytokine receptor ;Chemokine signaling pathway ;NOD-like receptor signaling pathway ;IL-17 signaling pathway ;TNF signaling pathway ;AGE-RAGE signaling pathway in diabetic complications ;Yersinia infection ;Chagas disease ;Malaria ;Human cytomegalovirus infection ;Influenza A ;Herpes simplex virus 1 infection ;Cor…
ENSMUSG00000053977	Cd8a	CD8 antigen, alpha chain [Source:MGI Symbol;Acc:MGI:88346]	3.68	0.0032912	Cell adhesion molecules ;Antigen processing and presentation ;Hematopoietic cell lineage ;T cell receptor signaling pathway ;Yersinia infection ;Primary immunodeficiency
ENSMUSG00000030208	Emp1	epithelial membrane protein 1 [Source:MGI Symbol;Acc:MGI:107941]	3.68	4.033e-05
ENSMUSG00000031779	Ccl22	chemokine (C-C motif) ligand 22 [Source:MGI Symbol;Acc:MGI:1306779]	3.68	0.10433	Cytokine-cytokine receptor interaction ;Viral protein interaction with cytokine and cytokine receptor ;Chemokine signaling pathway ;C-type lectin receptor signaling pathway
ENSMUSG00000028059	Arhgef2	rho/rac guanine nucleotide exchange factor (GEF) 2 [Source:MGI Symbol;Acc:MGI:103264]	3.67	5.5184e-06	Tight junction ;Fluid shear stress and atherosclerosis
ENSMUSG00000029134	Plb1	phospholipase B1 [Source:MGI Symbol;Acc:MGI:1922406]	3.67	0.40343	Glycerophospholipid metabolism ;Ether lipid metabolism ;Arachidonic acid metabolism ;Linoleic acid metabolism ;alpha-Linolenic acid metabolism ;Metabolic pathways ;Vitamin digestion and absorption
ENSMUSG00000030361	Klrb1a	killer cell lectin-like receptor subfamily B member 1A [Source:MGI Symbol;Acc:MGI:107540]	3.67	0.37953	Malaria
ENSMUSG00000028341	Nr4a3	nuclear receptor subfamily 4, group A, member 3 [Source:MGI Symbol;Acc:MGI:1352457]	3.66	0.0042607	Transcriptional misregulation in cancer
ENSMUSG00000030745	Il21r	interleukin 21 receptor [Source:MGI Symbol;Acc:MGI:1890475]	3.66	1.3686e-05	Cytokine-cytokine receptor interaction ;JAK-STAT signaling pathway ;Th17 cell differentiation ;Inflammatory bowel disease
ENSMUSG00000032661	Oas3	2'-5' oligoadenylate synthetase 3 [Source:MGI Symbol;Acc:MGI:2180850]	3.66	7.3493e-07	NOD-like receptor signaling pathway ;Hepatitis C ;Measles ;Influenza A ;Herpes simplex virus 1 infection ;Epstein-Barr virus infection ;Coronavirus disease - COVID-19
ENSMUSG00000041708	Mpped1	metallophosphoesterase domain containing 1 [Source:MGI Symbol;Acc:MGI:106316]	3.65	0.50206
ENSMUSG00000086712	Mexis	macrophage expressed LXRa(NR1H3)-dependent amplifier of Abca1 transcription lncRNA [Source:MGI Symbol;Acc:MGI:2140270]	3.65	0.085182
ENSMUSG00000029816	Gpnmb	glycoprotein (transmembrane) nmb [Source:MGI Symbol;Acc:MGI:1934765]	3.64	1.031e-05
ENSMUSG00000058672	Tubb2a	tubulin, beta 2A class IIA [Source:MGI Symbol;Acc:MGI:107861]	3.63	1.9644e-09	Phagosome ;Gap junction ;Alzheimer disease ;Parkinson disease ;Amyotrophic lateral sclerosis ;Huntington disease ;Prion disease ;Pathways of neurodegeneration - multiple diseases ;Salmonella infection
ENSMUSG00000027456	Sdcbp2	syndecan binding protein (syntenin) 2 [Source:MGI Symbol;Acc:MGI:2385156]	3.63	0.00075625
ENSMUSG00000095609	Gm21188	predicted gene, 21188 [Source:MGI Symbol;Acc:MGI:5434543]	3.63	1.0653e-06
ENSMUSG00000024029	Tff3	trefoil factor 3, intestinal [Source:MGI Symbol;Acc:MGI:104638]	3.63	0.0052036
ENSMUSG00000054986	Sec14l3	SEC14-like lipid binding 3 [Source:MGI Symbol;Acc:MGI:3617848]	3.63	0.66436
ENSMUSG00000023781	Hes7	hes family bHLH transcription factor 7 [Source:MGI Symbol;Acc:MGI:2135679]	3.63	0.45882	Human papillomavirus infection
ENSMUSG00000102234	Gm37885	predicted gene, 37885 [Source:MGI Symbol;Acc:MGI:5611113]	3.63	0.42845
ENSMUSG00000063903	Klk1	kallikrein 1 [Source:MGI Symbol;Acc:MGI:102850]	3.63	0.42845	Renin-angiotensin system ;Endocrine and other factor-regulated calcium reabsorption
Novel.16233	-	-	3.63	0.43765
ENSMUSG00000032446	Eomes	eomesodermin [Source:MGI Symbol;Acc:MGI:1201683]	3.63	0.42845
ENSMUSG00000092438	Gm18734	predicted gene, 18734 [Source:MGI Symbol;Acc:MGI:5010919]	3.63	0.42845
ENSMUSG00000072769	Gm10419	predicted gene 10419 [Source:MGI Symbol;Acc:MGI:3642823]	3.62	0.20863
ENSMUSG00000042474	Fcmr	Fc fragment of IgM receptor [Source:MGI Symbol;Acc:MGI:1916419]	3.61	0.23178
ENSMUSG00000056758	Hmga2	high mobility group AT-hook 2 [Source:MGI Symbol;Acc:MGI:101761]	3.61	0.13932	Transcriptional misregulation in cancer ;MicroRNAs in cancer
ENSMUSG00000086860	Gm1720	predicted gene 1720 [Source:MGI Symbol;Acc:MGI:2686566]	3.61	0.4508
ENSMUSG00000040322	Slc25a24	solute carrier family 25 (mitochondrial carrier, phosphate carrier), member 24 [Source:MGI Symbol;Acc:MGI:1917160]	3.6	0.00032779
ENSMUSG00000097451	Rian	RNA imprinted and accumulated in nucleus [Source:MGI Symbol;Acc:MGI:1922995]	3.6	0.01971
ENSMUSG00000030878	Cdr2	cerebellar degeneration-related 2 [Source:MGI Symbol;Acc:MGI:1100885]	3.6	0.00073232
ENSMUSG00000033187	BC016579	cDNA sequence, BC016579 [Source:MGI Symbol;Acc:MGI:2384848]	3.6	0.26237
ENSMUSG00000043410	Hfm1	HFM1, ATP-dependent DNA helicase homolog [Source:MGI Symbol;Acc:MGI:3036246]	3.59	0.64697
ENSMUSG00000074179	Gsta5	glutathione S-transferase alpha 5 [Source:MGI Symbol;Acc:MGI:3704339]	3.59	0.12574	Glutathione metabolism ;Metabolism of xenobiotics by cytochrome P450 ;Drug metabolism - cytochrome P450 ;Drug metabolism - other enzymes ;Metabolic pathways ;Platinum drug resistance ;Pathways in cancer ;Chemical carcinogenesis - DNA adducts ;Chemical carcinogenesis - receptor activation ;Chemical carcinogenesis - reactive oxygen species ;Hepatocellular carcinoma ;Fluid shear stress and atheroscl…
ENSMUSG00000054409	Tmem74	transmembrane protein 74 [Source:MGI Symbol;Acc:MGI:2443417]	3.59	0.62772
Novel.16354	-	-	3.59	0.67474
ENSMUSG00000103907	Gm37498	predicted gene, 37498 [Source:MGI Symbol;Acc:MGI:5610726]	3.59	0.62504
ENSMUSG00000021347	Prl7b1	prolactin family 7, subfamily b, member 1 [Source:MGI Symbol;Acc:MGI:1922846]	3.59	0.62763
ENSMUSG00000106134	Gm42493	predicted gene 42493 [Source:MGI Symbol;Acc:MGI:5662630]	3.59	0.6358
ENSMUSG00000046618	Olfml2a	olfactomedin-like 2A [Source:MGI Symbol;Acc:MGI:2444741]	3.59	0.076222
ENSMUSG00000048807	Slc35e4	solute carrier family 35, member E4 [Source:MGI Symbol;Acc:MGI:2144150]	3.58	0.0068095
ENSMUSG00000034040	Galnt17	polypeptide N-acetylgalactosaminyltransferase 17 [Source:MGI Symbol;Acc:MGI:2137594]	3.58	0.12001	Mucin type O-glycan biosynthesis ;Other types of O-glycan biosynthesis ;Metabolic pathways
ENSMUSG00000084897	Gm14226	predicted gene 14226 [Source:MGI Symbol;Acc:MGI:3649244]	3.58	0.29033	Melanogenesis
ENSMUSG00000029375	Cxcl15	chemokine (C-X-C motif) ligand 15 [Source:MGI Symbol;Acc:MGI:1339941]	3.58	0.83765	Cytokine-cytokine receptor interaction ;Chemokine signaling pathway
ENSMUSG00000094559	Cyp2d34	cytochrome P450, family 2, subfamily d, polypeptide 34 [Source:MGI Symbol;Acc:MGI:2385022]	3.58	0.83765	Steroid hormone biosynthesis ;Serotonergic synapse
ENSMUSG00000036872	Abcc12	ATP-binding cassette, sub-family C (CFTR/MRP), member 12 [Source:MGI Symbol;Acc:MGI:2441679]	3.57	0.00025146	ABC transporters
ENSMUSG00000085998	AW822252	expressed sequence AW822252 [Source:MGI Symbol;Acc:MGI:2148030]	3.57	0.46325
ENSMUSG00000047844	Bex4	brain expressed X-linked 4 [Source:MGI Symbol;Acc:MGI:3606746]	3.57	0.24889
ENSMUSG00000026826	Nr4a2	nuclear receptor subfamily 4, group A, member 2 [Source:MGI Symbol;Acc:MGI:1352456]	3.56	0.00081341	Aldosterone synthesis and secretion ;Parathyroid hormone synthesis, secretion and action
ENSMUSG00000063838	Cdc42ep5	CDC42 effector protein (Rho GTPase binding) 5 [Source:MGI Symbol;Acc:MGI:1929745]	3.55	5.9507e-06
ENSMUSG00000058427	Cxcl2	chemokine (C-X-C motif) ligand 2 [Source:MGI Symbol;Acc:MGI:1340094]	3.55	0.036702	Cytokine-cytokine receptor interaction ;Viral protein interaction with cytokine and cytokine receptor ;Chemokine signaling pathway ;NF-kappa B signaling pathway ;NOD-like receptor signaling pathway ;IL-17 signaling pathway ;TNF signaling pathway ;Legionellosis ;Amoebiasis ;Kaposi sarcoma-associated herpesvirus infection ;Rheumatoid arthritis ;Lipid and atherosclerosis
ENSMUSG00000063975	Slco1a5	solute carrier organic anion transporter family, member 1a5 [Source:MGI Symbol;Acc:MGI:1351865]	3.55	0.45873	Bile secretion
ENSMUSG00000043421	Hilpda	hypoxia inducible lipid droplet associated [Source:MGI Symbol;Acc:MGI:1916823]	3.54	0.0016236
ENSMUSG00000044162	Tnip3	TNFAIP3 interacting protein 3 [Source:MGI Symbol;Acc:MGI:3041165]	3.54	0.010164
ENSMUSG00000018927	Ccl6	chemokine (C-C motif) ligand 6 [Source:MGI Symbol;Acc:MGI:98263]	3.53	6.448e-08	Cytokine-cytokine receptor interaction ;Viral protein interaction with cytokine and cytokine receptor ;Chemokine signaling pathway
ENSMUSG00000075502	Kbtbd6	kelch repeat and BTB (POZ) domain containing 6 [Source:MGI Symbol;Acc:MGI:3643058]	3.53	0.28994
ENSMUSG00000054256	Msi1	musashi RNA-binding protein 1 [Source:MGI Symbol;Acc:MGI:107376]	3.53	0.43107	mRNA surveillance pathway
ENSMUSG00002076372	-	-	3.53	0.43107
ENSMUSG00000074445	Sprr2a3	small proline-rich protein 2A3 [Source:MGI Symbol;Acc:MGI:3845028]	3.53	0.44817
ENSMUSG00002076060	-	-	3.51	0.66536
ENSMUSG00000020062	Slc5a8	solute carrier family 5 (iodide transporter), member 8 [Source:MGI Symbol;Acc:MGI:2384916]	3.51	0.66511
ENSMUSG00000031849	Comp	cartilage oligomeric matrix protein [Source:MGI Symbol;Acc:MGI:88469]	3.51	0.66511	Phagosome ;PI3K-Akt signaling pathway ;Focal adhesion ;ECM-receptor interaction ;Malaria ;Human papillomavirus infection
ENSMUSG00000022518	4930562C15Rik	RIKEN cDNA 4930562C15 gene [Source:MGI Symbol;Acc:MGI:1926059]	3.51	0.23088
ENSMUSG00000030111	A2m	alpha-2-macroglobulin [Source:MGI Symbol;Acc:MGI:2449119]	3.5	0.25072	Complement and coagulation cascades
ENSMUSG00000033730	Egr3	early growth response 3 [Source:MGI Symbol;Acc:MGI:1306780]	3.5	0.057305	C-type lectin receptor signaling pathway ;Hepatitis B ;Viral carcinogenesis
ENSMUSG00000075394	Hoxc4	homeobox C4 [Source:MGI Symbol;Acc:MGI:96195]	3.49	0.53584
ENSMUSG00000038721	Hoxb7	homeobox B7 [Source:MGI Symbol;Acc:MGI:96188]	3.49	0.47913
Novel.11390	-	-	3.49	0.47615
ENSMUSG00000052736	Klrc2	killer cell lectin-like receptor subfamily C, member 2 [Source:MGI Symbol;Acc:MGI:1336162]	3.49	0.23627	Natural killer cell mediated cytotoxicity
ENSMUSG00000087450	Gm13994	predicted gene 13994 [Source:MGI Symbol;Acc:MGI:3651835]	3.49	0.24199
ENSMUSG00000030518	Fam189a1	family with sequence similarity 189, member A1 [Source:MGI Symbol;Acc:MGI:1917888]	3.49	0.67553
ENSMUSG00000032572	Col6a4	collagen, type VI, alpha 4 [Source:MGI Symbol;Acc:MGI:1915803]	3.48	0.70245	PI3K-Akt signaling pathway ;Focal adhesion ;ECM-receptor interaction ;Protein digestion and absorption ;Human papillomavirus infection
ENSMUSG00000000690	Hoxb6	homeobox B6 [Source:MGI Symbol;Acc:MGI:96187]	3.47	0.29514
ENSMUSG00000019852	Arfgef3	ARFGEF family member 3 [Source:MGI Symbol;Acc:MGI:106387]	3.47	0.29514
ENSMUSG00000097223	Gm2449	predicted gene 2449 [Source:MGI Symbol;Acc:MGI:3780616]	3.47	0.46599
ENSMUSG00000070570	Slc17a7	solute carrier family 17 (sodium-dependent inorganic phosphate cotransporter), member 7 [Source:MGI Symbol;Acc:MGI:1920211]	3.46	0.48058	Synaptic vesicle cycle ;Retrograde endocannabinoid signaling ;Glutamatergic synapse ;Nicotine addiction
ENSMUSG00000105244	Gm5281	predicted gene 5281 [Source:MGI Symbol;Acc:MGI:3779483]	3.46	0.50275
ENSMUSG00000074060	Fbxw15	F-box and WD-40 domain protein 15 [Source:MGI Symbol;Acc:MGI:3505701]	3.46	0.2141
ENSMUSG00000022893	Adamts1	a disintegrin-like and metallopeptidase (reprolysin type) with thrombospondin type 1 motif, 1 [Source:MGI Symbol;Acc:MGI:109249]	3.45	0.0010423
ENSMUSG00000091507	Gm17194	predicted gene 17194 [Source:MGI Symbol;Acc:MGI:4938021]	3.44	0.67634
ENSMUSG00000111792	Gm33858	predicted gene, 33858 [Source:MGI Symbol;Acc:MGI:5593017]	3.44	0.32797
ENSMUSG00000040364	Sec1	secretory blood group 1 [Source:MGI Symbol;Acc:MGI:1928893]	3.44	0.67147	Glycosphingolipid biosynthesis - lacto and neolacto series ;Glycosphingolipid biosynthesis - globo and isoglobo series ;Metabolic pathways
ENSMUSG00000059562	Ccdc154	coiled-coil domain containing 154 [Source:MGI Symbol;Acc:MGI:2685163]	3.44	0.67147
ENSMUSG00000046610	Oacyl	O-acyltransferase like [Source:MGI Symbol;Acc:MGI:2442915]	3.44	0.67147
ENSMUSG00000021702	Thbs4	thrombospondin 4 [Source:MGI Symbol;Acc:MGI:1101779]	3.44	0.066426	Phagosome ;PI3K-Akt signaling pathway ;Focal adhesion ;ECM-receptor interaction ;Malaria ;Human papillomavirus infection
ENSMUSG00000114608	Gm36161	predicted gene, 36161 [Source:MGI Symbol;Acc:MGI:5595320]	3.43	1.9805e-06
ENSMUSG00000002384	Bmp8b	bone morphogenetic protein 8b [Source:MGI Symbol;Acc:MGI:107335]	3.43	0.0011743	Cytokine-cytokine receptor interaction ;TGF-beta signaling pathway ;Hippo signaling pathway ;Thermogenesis
ENSMUSG00000106339	Gm43489	predicted gene 43489 [Source:MGI Symbol;Acc:MGI:5663626]	3.43	0.11809
ENSMUSG00000085541	Gm16010	predicted gene 16010 [Source:MGI Symbol;Acc:MGI:3802126]	3.43	0.86486
ENSMUSG00000115855	Gm34643	predicted gene, 34643 [Source:MGI Symbol;Acc:MGI:5593802]	3.43	0.68991
ENSMUSG00000091412	Gm2895	predicted gene 2895 [Source:MGI Symbol;Acc:MGI:3781073]	3.43	0.68991
ENSMUSG00000034551	Hdx	highly divergent homeobox [Source:MGI Symbol;Acc:MGI:2685226]	3.43	0.05068
ENSMUSG00000110018	5430437J10Rik	RIKEN cDNA 5430437J10 gene [Source:MGI Symbol;Acc:MGI:1918682]	3.42	0.0045424
ENSMUSG00000071005	Ccl19	chemokine (C-C motif) ligand 19 [Source:MGI Symbol;Acc:MGI:1346316]	3.42	0.0081234	Cytokine-cytokine receptor interaction ;Viral protein interaction with cytokine and cytokine receptor ;Chemokine signaling pathway ;NF-kappa B signaling pathway
ENSMUSG00000048216	Gpr85	G protein-coupled receptor 85 [Source:MGI Symbol;Acc:MGI:1927851]	3.42	0.34727
Novel.19443	-	-	3.42	0.33213
ENSMUSG00000036902	Neto2	neuropilin (NRP) and tolloid (TLL)-like 2 [Source:MGI Symbol;Acc:MGI:1921763]	3.41	0.00061835
ENSMUSG00000085295	4930430E12Rik	RIKEN cDNA 4930430E12 gene [Source:MGI Symbol;Acc:MGI:1918889]	3.4	0.032564
ENSMUSG00000109980	Gm45538	predicted gene 45538 [Source:MGI Symbol;Acc:MGI:5791374]	3.4	0.73325
ENSMUSG00000027398	Il1b	interleukin 1 beta [Source:MGI Symbol;Acc:MGI:96543]	3.39	7.6594e-08	Antifolate resistance ;MAPK signaling pathway ;Cytokine-cytokine receptor interaction ;NF-kappa B signaling pathway ;Necroptosis ;Osteoclast differentiation ;Toll-like receptor signaling pathway ;NOD-like receptor signaling pathway ;Cytosolic DNA-sensing pathway ;C-type lectin receptor signaling pathway ;Hematopoietic cell lineage ;IL-17 signaling pathway ;Th17 cell differentiation ;TNF signaling…
ENSMUSG00000002459	Rgs20	regulator of G-protein signaling 20 [Source:MGI Symbol;Acc:MGI:1929866]	3.39	0.28349
ENSMUSG00000024334	H2-Oa	histocompatibility 2, O region alpha locus [Source:MGI Symbol;Acc:MGI:95924]	3.39	0.31949	Phagosome ;Cell adhesion molecules ;Antigen processing and presentation ;Hematopoietic cell lineage ;Th1 and Th2 cell differentiation ;Th17 cell differentiation ;Intestinal immune network for IgA production ;Type I diabetes mellitus ;Leishmaniasis ;Toxoplasmosis ;Staphylococcus aureus infection ;Tuberculosis ;Influenza A ;Human T-cell leukemia virus 1 infection ;Herpes simplex virus 1 infection ;…
ENSMUSG00000003271	Sult2b1	sulfotransferase family, cytosolic, 2B, member 1 [Source:MGI Symbol;Acc:MGI:1926342]	3.39	0.3613	Steroid hormone biosynthesis
ENSMUSG00000032056	Btg4	BTG anti-proliferation factor 4 [Source:MGI Symbol;Acc:MGI:1860140]	3.39	0.50963	RNA degradation
ENSMUSG00000047562	Mmp10	matrix metallopeptidase 10 [Source:MGI Symbol;Acc:MGI:97007]	3.39	0.47544
ENSMUSG00000046323	Dppa3	developmental pluripotency-associated 3 [Source:MGI Symbol;Acc:MGI:1920958]	3.38	0.24641
ENSMUSG00000030200	Bcl2l14	BCL2-like 14 (apoptosis facilitator) [Source:MGI Symbol;Acc:MGI:1914063]	3.37	0.023843
ENSMUSG00000056130	Ticam2	toll-like receptor adaptor molecule 2 [Source:MGI Symbol;Acc:MGI:3040056]	3.37	0.00055786	NF-kappa B signaling pathway ;Necroptosis ;Toll-like receptor signaling pathway ;Pertussis ;Hepatitis B ;PD-L1 expression and PD-1 checkpoint pathway in cancer ;Lipid and atherosclerosis
ENSMUSG00000005696	Sh2d1a	SH2 domain containing 1A [Source:MGI Symbol;Acc:MGI:1328352]	3.37	0.50002	Natural killer cell mediated cytotoxicity
ENSMUSG00000086549	Gm13648	predicted gene 13648 [Source:MGI Symbol;Acc:MGI:3652033]	3.37	0.48858
ENSMUSG00000118138	Gm50322	predicted gene, 50322 [Source:MGI Symbol;Acc:MGI:6303183]	3.37	0.48858
ENSMUSG00000087150	BC064078	cDNA sequence BC064078 [Source:MGI Symbol;Acc:MGI:3040692]	3.37	0.17183
ENSMUSG00000099924	Gm28320	predicted gene 28320 [Source:MGI Symbol;Acc:MGI:5579026]	3.37	0.53502
ENSMUSG00000034394	Lif	leukemia inhibitory factor [Source:MGI Symbol;Acc:MGI:96787]	3.37	0.072356	Cytokine-cytokine receptor interaction ;Signaling pathways regulating pluripotency of stem cells ;JAK-STAT signaling pathway ;TNF signaling pathway
ENSMUSG00000023034	Nr4a1	nuclear receptor subfamily 4, group A, member 1 [Source:MGI Symbol;Acc:MGI:1352454]	3.36	3.7843e-07	MAPK signaling pathway ;PI3K-Akt signaling pathway ;Aldosterone synthesis and secretion ;Cortisol synthesis and secretion ;Cushing syndrome
ENSMUSG00000096035	Odaph	odontogenesis associated phosphoprotein [Source:MGI Symbol;Acc:MGI:2685891]	3.36	0.26027
ENSMUSG00000105867	Gm42517	predicted gene 42517 [Source:MGI Symbol;Acc:MGI:5662654]	3.36	0.31507
ENSMUSG00000008932	Slc1a7	solute carrier family 1 (glutamate transporter), member 7 [Source:MGI Symbol;Acc:MGI:2444087]	3.34	0.020003	Synaptic vesicle cycle ;Glutamatergic synapse
ENSMUSG00000003500	Impdh1	inosine monophosphate dehydrogenase 1 [Source:MGI Symbol;Acc:MGI:96567]	3.34	9.1628e-05	Purine metabolism ;Drug metabolism - other enzymes ;Metabolic pathways
ENSMUSG00000057123	Gja5	gap junction protein, alpha 5 [Source:MGI Symbol;Acc:MGI:95716]	3.34	0.0025508
ENSMUSG00000056481	Cd248	CD248 antigen, endosialin [Source:MGI Symbol;Acc:MGI:1917695]	3.34	0.054948
ENSMUSG00000068860	Gm128	predicted gene 128 [Source:MGI Symbol;Acc:MGI:2684974]	3.34	0.28889
ENSMUSG00000109953	5430430B14Rik	RIKEN cDNA 5430430B14 gene [Source:MGI Symbol;Acc:MGI:1918674]	3.33	0.0047602
ENSMUSG00000050921	P2ry10	purinergic receptor P2Y, G-protein coupled 10 [Source:MGI Symbol;Acc:MGI:1926076]	3.33	0.005718	Neuroactive ligand-receptor interaction
ENSMUSG00000099974	Bcl2a1d	B cell leukemia/lymphoma 2 related protein A1d [Source:MGI Symbol;Acc:MGI:1278325]	3.32	0.0020985	NF-kappa B signaling pathway ;Apoptosis ;Transcriptional misregulation in cancer ;Acute myeloid leukemia
ENSMUSG00000064065	Ipcef1	interaction protein for cytohesin exchange factors 1 [Source:MGI Symbol;Acc:MGI:2444159]	3.32	0.0063655
ENSMUSG00000049130	C5ar1	complement component 5a receptor 1 [Source:MGI Symbol;Acc:MGI:88232]	3.32	9.4583e-06	Neuroactive ligand-receptor interaction ;Complement and coagulation cascades ;Neutrophil extracellular trap formation ;Staphylococcus aureus infection ;Coronavirus disease - COVID-19
ENSMUSG00000078184	Rbm8a2	RNA binding motif protein 8A2 [Source:MGI Symbol;Acc:MGI:3612447]	3.32	0.28959
ENSMUSG00000000627	Sema4f	sema domain, immunoglobulin domain (Ig), TM domain, and short cytoplasmic domain [Source:MGI Symbol;Acc:MGI:1340055]	3.32	0.54689	Axon guidance
ENSMUSG00000049123	Catsperg2	cation channel sperm associated auxiliary subunit gamma 2 [Source:MGI Symbol;Acc:MGI:1923968]	3.32	0.58493
ENSMUSG00000033491	Prss35	protease, serine 35 [Source:MGI Symbol;Acc:MGI:2444800]	3.32	0.58493
ENSMUSG00000045903	Npas4	neuronal PAS domain protein 4 [Source:MGI Symbol;Acc:MGI:2664186]	3.32	0.58493
ENSMUSG00002076207	7SK	7SK RNA [Source:RFAM;Acc:RF00100]	3.32	0.53126
ENSMUSG00000083892	Gm1848	predicted gene 1848 [Source:MGI Symbol;Acc:MGI:3037706]	3.32	0.53126
ENSMUSG00000087357	Gm12498	predicted gene 12498 [Source:MGI Symbol;Acc:MGI:3650533]	3.32	0.53126
ENSMUSG00000103926	Gm37894	predicted gene, 37894 [Source:MGI Symbol;Acc:MGI:5611122]	3.31	0.49832
ENSMUSG00000084923	Gm15611	predicted gene 15611 [Source:MGI Symbol;Acc:MGI:3783057]	3.3	0.0071273
ENSMUSG00000022103	Gfra2	glial cell line derived neurotrophic factor family receptor alpha 2 [Source:MGI Symbol;Acc:MGI:1195462]	3.3	0.010931
ENSMUSG00000027555	Car13	carbonic anhydrase 13 [Source:MGI Symbol;Acc:MGI:1931322]	3.3	0.001252	Nitrogen metabolism ;Metabolic pathways
ENSMUSG00000031673	Cdh11	cadherin 11 [Source:MGI Symbol;Acc:MGI:99217]	3.3	0.00073232
ENSMUSG00000108736	Gm45151	predicted gene 45151 [Source:MGI Symbol;Acc:MGI:5753727]	3.3	0.30501
ENSMUSG00000038677	Scube3	signal peptide, CUB domain, EGF-like 3 [Source:MGI Symbol;Acc:MGI:3045253]	3.29	0.0027882
ENSMUSG00000108955	Gm44775	predicted gene 44775 [Source:MGI Symbol;Acc:MGI:5753351]	3.29	0.56913
ENSMUSG00000085912	Trp53cor1	tumor protein p53 pathway corepressor 1 [Source:MGI Symbol;Acc:MGI:3801771]	3.29	0.56913
ENSMUSG00000047592	Nxpe5	neurexophilin and PC-esterase domain family, member 5 [Source:MGI Symbol;Acc:MGI:3584036]	3.28	0.0096153
ENSMUSG00000094526	Gm21451	predicted gene, 21451 [Source:MGI Symbol;Acc:MGI:5434806]	3.28	0.39411
ENSMUSG00000024968	Rcor2	REST corepressor 2 [Source:MGI Symbol;Acc:MGI:1859854]	3.28	0.25425
ENSMUSG00000018930	Ccl4	chemokine (C-C motif) ligand 4 [Source:MGI Symbol;Acc:MGI:98261]	3.27	0.013021	Cytokine-cytokine receptor interaction ;Viral protein interaction with cytokine and cytokine receptor ;Chemokine signaling pathway ;NF-kappa B signaling pathway ;Toll-like receptor signaling pathway ;Cytosolic DNA-sensing pathway ;Human cytomegalovirus infection
ENSMUSG00000116725	Gm29686	predicted gene, 29686 [Source:MGI Symbol;Acc:MGI:5588845]	3.27	0.73921
ENSMUSG00000029379	Cxcl3	chemokine (C-X-C motif) ligand 3 [Source:MGI Symbol;Acc:MGI:3037818]	3.27	0.7589	Cytokine-cytokine receptor interaction ;Viral protein interaction with cytokine and cytokine receptor ;Chemokine signaling pathway ;NF-kappa B signaling pathway ;NOD-like receptor signaling pathway ;IL-17 signaling pathway ;TNF signaling pathway ;Legionellosis ;Amoebiasis ;Kaposi sarcoma-associated herpesvirus infection ;Rheumatoid arthritis ;Lipid and atherosclerosis
ENSMUSG00000117766	Gm50354	predicted gene, 50354 [Source:MGI Symbol;Acc:MGI:6303238]	3.27	0.7589
ENSMUSG00000035274	Tpbg	trophoblast glycoprotein [Source:MGI Symbol;Acc:MGI:1341264]	3.27	0.72434
ENSMUSG00000047898	Ccr4	chemokine (C-C motif) receptor 4 [Source:MGI Symbol;Acc:MGI:107824]	3.27	0.72434	Cytokine-cytokine receptor interaction ;Viral protein interaction with cytokine and cytokine receptor ;Chemokine signaling pathway ;Kaposi sarcoma-associated herpesvirus infection ;Viral carcinogenesis
ENSMUSG00000048562	Sp8	trans-acting transcription factor 8 [Source:MGI Symbol;Acc:MGI:2443471]	3.27	0.72434
ENSMUSG00000104626	Gm42675	predicted gene 42675 [Source:MGI Symbol;Acc:MGI:5662812]	3.27	0.72851
ENSMUSG00000086755	Gm11216	predicted gene 11216 [Source:MGI Symbol;Acc:MGI:3651044]	3.27	0.7387
ENSMUSG00000026011	Ctla4	cytotoxic T-lymphocyte-associated protein 4 [Source:MGI Symbol;Acc:MGI:88556]	3.27	0.33842	Cell adhesion molecules ;T cell receptor signaling pathway ;Autoimmune thyroid disease ;Rheumatoid arthritis
ENSMUSG00000070868	Skint3	selection and upkeep of intraepithelial T cells 3 [Source:MGI Symbol;Acc:MGI:3045331]	3.27	0.33838
ENSMUSG00000030402	Ppm1n	protein phosphatase, Mg2+/Mn2+ dependent, 1N (putative) [Source:MGI Symbol;Acc:MGI:2142330]	3.27	0.32198
ENSMUSG00000036523	Greb1	gene regulated by estrogen in breast cancer protein [Source:MGI Symbol;Acc:MGI:2149712]	3.27	0.32718
ENSMUSG00000025473	Adam8	a disintegrin and metallopeptidase domain 8 [Source:MGI Symbol;Acc:MGI:107825]	3.26	0.00057375
ENSMUSG00000027859	Ngf	nerve growth factor [Source:MGI Symbol;Acc:MGI:97321]	3.26	0.00030643	MAPK signaling pathway ;Ras signaling pathway ;Rap1 signaling pathway ;Calcium signaling pathway ;Cytokine-cytokine receptor interaction ;PI3K-Akt signaling pathway ;Apoptosis ;Neurotrophin signaling pathway ;Inflammatory mediator regulation of TRP channels
Novel.22014	-	-	3.26	0.36782
ENSMUSG00000052131	Akr1b7	aldo-keto reductase family 1, member B7 [Source:MGI Symbol;Acc:MGI:101918]	3.26	0.15359	Pentose and glucuronate interconversions ;Fructose and mannose metabolism ;Galactose metabolism ;Glycerolipid metabolism ;Folate biosynthesis ;Metabolic pathways
ENSMUSG00000081552	Gm12328	predicted gene 12328 [Source:MGI Symbol;Acc:MGI:3651322]	3.25	0.3861
ENSMUSG00000058420	Syt17	synaptotagmin XVII [Source:MGI Symbol;Acc:MGI:104966]	3.25	0.39329
ENSMUSG00000011008	Mcoln2	mucolipin 2 [Source:MGI Symbol;Acc:MGI:1915529]	3.24	0.0076278	Calcium signaling pathway
ENSMUSG00000030117	Gdf3	growth differentiation factor 3 [Source:MGI Symbol;Acc:MGI:95686]	3.24	0.01528	Cytokine-cytokine receptor interaction
ENSMUSG00000056648	Hoxb8	homeobox B8 [Source:MGI Symbol;Acc:MGI:96189]	3.24	0.54867
ENSMUSG00000089968	Nckap5los	NCK-associated protein 5-like, opposite strand [Source:MGI Symbol;Acc:MGI:1918162]	3.24	0.57215
ENSMUSG00000096655	1700065D16Rik	RIKEN cDNA 1700065D16 gene [Source:MGI Symbol;Acc:MGI:1920660]	3.24	0.57208
ENSMUSG00000079173	Zan	zonadhesin [Source:MGI Symbol;Acc:MGI:106656]	3.24	0.27247
ENSMUSG00000032278	Paqr5	progestin and adipoQ receptor family member V [Source:MGI Symbol;Acc:MGI:1921340]	3.24	0.74099	Chemical carcinogenesis - receptor activation
ENSMUSG00000047443	Erfe	erythroferrone [Source:MGI Symbol;Acc:MGI:3606476]	3.24	0.47833
ENSMUSG00000034457	Eda2r	ectodysplasin A2 receptor [Source:MGI Symbol;Acc:MGI:2442860]	3.23	0.0023393	Cytokine-cytokine receptor interaction ;NF-kappa B signaling pathway
ENSMUSG00000020057	Dram1	DNA-damage regulated autophagy modulator 1 [Source:MGI Symbol;Acc:MGI:1918962]	3.23	7.8304e-14
ENSMUSG00000041831	Sytl3	synaptotagmin-like 3 [Source:MGI Symbol;Acc:MGI:1933367]	3.23	0.54315
ENSMUSG00000022456	Septin3	septin 3 [Source:MGI Symbol;Acc:MGI:1345148]	3.23	0.32625	Bacterial invasion of epithelial cells
ENSMUSG00000059991	Nptx2	neuronal pentraxin 2 [Source:MGI Symbol;Acc:MGI:1858209]	3.23	0.48188
ENSMUSG00000032231	Anxa2	annexin A2 [Source:MGI Symbol;Acc:MGI:88246]	3.22	0.0011411	Salmonella infection
ENSMUSG00000038540	Tmc3	transmembrane channel-like gene family 3 [Source:MGI Symbol;Acc:MGI:2669033]	3.22	0.0086799
ENSMUSG00000048142	Nat8l	N-acetyltransferase 8-like [Source:MGI Symbol;Acc:MGI:2447776]	3.22	0.16758	Alanine, aspartate and glutamate metabolism ;Metabolic pathways
ENSMUSG00000107029	Gm43123	predicted gene 43123 [Source:MGI Symbol;Acc:MGI:5663260]	3.22	0.29254
ENSMUSG00000024529	Lox	lysyl oxidase [Source:MGI Symbol;Acc:MGI:96817]	3.21	0.00095611
ENSMUSG00000057337	Chst3	carbohydrate sulfotransferase 3 [Source:MGI Symbol;Acc:MGI:1858224]	3.21	0.072657	Glycosaminoglycan biosynthesis - chondroitin sulfate / dermatan sulfate
ENSMUSG00000069300	H2bc11	H2B clustered histone 11 [Source:MGI Symbol;Acc:MGI:2448388]	3.21	0.52249	Neutrophil extracellular trap formation ;Alcoholism ;Viral carcinogenesis ;Systemic lupus erythematosus
ENSMUSG00000085068	Gm15895	predicted gene 15895 [Source:MGI Symbol;Acc:MGI:3802071]	3.21	0.50169
ENSMUSG00000043165	Lor	loricrin [Source:MGI Symbol;Acc:MGI:96816]	3.2	0.032003
ENSMUSG00000091183	Gm5141	predicted gene 5141 [Source:MGI Symbol;Acc:MGI:3779466]	3.2	0.17471	Herpes simplex virus 1 infection
ENSMUSG00000027870	Hao2	hydroxyacid oxidase 2 [Source:MGI Symbol;Acc:MGI:96012]	3.2	0.58926	Glyoxylate and dicarboxylate metabolism ;Metabolic pathways ;Carbon metabolism ;Peroxisome
ENSMUSG00000054293	P2ry10b	purinergic receptor P2Y, G-protein coupled 10B [Source:MGI Symbol;Acc:MGI:2441814]	3.19	0.0023728	Neuroactive ligand-receptor interaction
ENSMUSG00000000982	Ccl3	chemokine (C-C motif) ligand 3 [Source:MGI Symbol;Acc:MGI:98260]	3.19	0.00053293	Cytokine-cytokine receptor interaction ;Viral protein interaction with cytokine and cytokine receptor ;Chemokine signaling pathway ;Toll-like receptor signaling pathway ;Chagas disease ;Human cytomegalovirus infection ;Rheumatoid arthritis ;Lipid and atherosclerosis
ENSMUSG00000085184	4933439K11Rik	RIKEN cDNA 4933439K11 gene [Source:MGI Symbol;Acc:MGI:1918569]	3.19	0.59446
ENSMUSG00000111535	Gm35154	predicted gene, 35154 [Source:MGI Symbol;Acc:MGI:5594313]	3.19	0.59446
ENSMUSG00000087277	2010013B24Rik	RIKEN cDNA 2010013B24 gene [Source:MGI Symbol;Acc:MGI:1919329]	3.19	0.56203
ENSMUSG00000066510	Ankdd1a	ankyrin repeat and death domain containing 1A [Source:MGI Symbol;Acc:MGI:2686319]	3.19	0.56203
ENSMUSG00000051111	Sv2c	synaptic vesicle glycoprotein 2c [Source:MGI Symbol;Acc:MGI:1922459]	3.19	0.56203	ECM-receptor interaction
ENSMUSG00000108227	4933412L11Rik	RIKEN cDNA 4933412L11 gene [Source:MGI Symbol;Acc:MGI:1921328]	3.19	0.56203
ENSMUSG00000030523	Trpm1	transient receptor potential cation channel, subfamily M, member 1 [Source:MGI Symbol;Acc:MGI:1330305]	3.19	0.56203
ENSMUSG00000086327	Slfn5os	schlafen 5, opposite strand [Source:MGI Symbol;Acc:MGI:1923642]	3.19	0.56203
ENSMUSG00000027520	Zdbf2	zinc finger, DBF-type containing 2 [Source:MGI Symbol;Acc:MGI:1921134]	3.19	0.59442
ENSMUSG00000113078	Gm48734	predicted gene, 48734 [Source:MGI Symbol;Acc:MGI:6098397]	3.19	0.59442
ENSMUSG00000085887	Arhgap27os3	Rho GTPase activating protein 27, opposite strand 3 [Source:MGI Symbol;Acc:MGI:3650159]	3.19	0.077747
ENSMUSG00000073008	Gpr174	G protein-coupled receptor 174 [Source:MGI Symbol;Acc:MGI:2685222]	3.19	0.2759
ENSMUSG00000056508	1700001K19Rik	RIKEN cDNA 1700001K19 gene [Source:MGI Symbol;Acc:MGI:1913573]	3.18	0.37602
ENSMUSG00000070501	Ifi214	interferon activated gene 214 [Source:MGI Symbol;Acc:MGI:3584522]	3.18	0.3658
ENSMUSG00000045545	Krt14	keratin 14 [Source:MGI Symbol;Acc:MGI:96688]	3.18	0.26583	Estrogen signaling pathway ;Staphylococcus aureus infection
ENSMUSG00000024401	Tnf	tumor necrosis factor [Source:MGI Symbol;Acc:MGI:104798]	3.17	0.01677	Antifolate resistance ;MAPK signaling pathway ;Cytokine-cytokine receptor interaction ;Viral protein interaction with cytokine and cytokine receptor ;NF-kappa B signaling pathway ;Sphingolipid signaling pathway ;mTOR signaling pathway ;Apoptosis ;Necroptosis ;TGF-beta signaling pathway ;Osteoclast differentiation ;Antigen processing and presentation ;Toll-like receptor signaling pathway ;NOD-like…
ENSMUSG00000042265	Trem1	triggering receptor expressed on myeloid cells 1 [Source:MGI Symbol;Acc:MGI:1930005]	3.17	0.031402
ENSMUSG00000095407	Tmem200c	transmembrane protein 200C [Source:MGI Symbol;Acc:MGI:3646281]	3.17	0.79058
ENSMUSG00000036223	Ska1	spindle and kinetochore associated complex subunit 1 [Source:MGI Symbol;Acc:MGI:1913718]	3.17	0.47959
ENSMUSG00000054034	Tceal5	transcription elongation factor A (SII)-like 5 [Source:MGI Symbol;Acc:MGI:3036236]	3.17	0.47794
ENSMUSG00000018486	Wnt9b	wingless-type MMTV integration site family, member 9B [Source:MGI Symbol;Acc:MGI:1197020]	3.16	0.011461	mTOR signaling pathway ;Wnt signaling pathway ;Hippo signaling pathway ;Signaling pathways regulating pluripotency of stem cells ;Melanogenesis ;Cushing syndrome ;Alzheimer disease ;Pathways of neurodegeneration - multiple diseases ;Human papillomavirus infection ;Pathways in cancer ;Proteoglycans in cancer ;Basal cell carcinoma ;Breast cancer ;Hepatocellular carcinoma ;Gastric cancer
ENSMUSG00000048498	Cd300e	CD300E molecule [Source:MGI Symbol;Acc:MGI:2387602]	3.16	5.9077e-09
ENSMUSG00000039116	Adgrg6	adhesion G protein-coupled receptor G6 [Source:MGI Symbol;Acc:MGI:1916151]	3.16	7.118e-06
ENSMUSG00000028965	Tnfrsf9	tumor necrosis factor receptor superfamily, member 9 [Source:MGI Symbol;Acc:MGI:1101059]	3.16	0.082343	Cytokine-cytokine receptor interaction
ENSMUSG00000079625	Tm4sf19	transmembrane 4 L six family member 19 [Source:MGI Symbol;Acc:MGI:3645933]	3.15	0.41702
ENSMUSG00000021464	Ror2	receptor tyrosine kinase-like orphan receptor 2 [Source:MGI Symbol;Acc:MGI:1347521]	3.15	0.42201	Wnt signaling pathway
ENSMUSG00000032487	Ptgs2	prostaglandin-endoperoxide synthase 2 [Source:MGI Symbol;Acc:MGI:97798]	3.15	0.12489	Arachidonic acid metabolism ;Metabolic pathways ;NF-kappa B signaling pathway ;VEGF signaling pathway ;C-type lectin receptor signaling pathway ;IL-17 signaling pathway ;TNF signaling pathway ;Retrograde endocannabinoid signaling ;Serotonergic synapse ;Ovarian steroidogenesis ;Oxytocin signaling pathway ;Regulation of lipolysis in adipocytes ;Alzheimer disease ;Pathways of neurodegeneration - mul…
ENSMUSG00000020773	Trim47	tripartite motif-containing 47 [Source:MGI Symbol;Acc:MGI:1917374]	3.14	0.00077142
ENSMUSG00000118667	Ahnak2	AHNAK nucleoprotein 2 [Source:NCBI gene (formerly Entrezgene);Acc:100041194]	3.14	0.0021611	Salmonella infection
ENSMUSG00000087006	Gm13889	predicted gene 13889 [Source:MGI Symbol;Acc:MGI:3652053]	3.14	0.0035268
ENSMUSG00000083849	Gm13477	predicted gene 13477 [Source:MGI Symbol;Acc:MGI:3652109]	3.14	0.64033
ENSMUSG00000101581	C430002N11Rik	RIKEN cDNA C430002N11 gene [Source:MGI Symbol;Acc:MGI:2442576]	3.14	0.64033
ENSMUSG00000083468	Gm9431	predicted gene 9431 [Source:MGI Symbol;Acc:MGI:3648373]	3.14	0.60828
ENSMUSG00000022144	Gdnf	glial cell line derived neurotrophic factor [Source:MGI Symbol;Acc:MGI:107430]	3.14	0.60828	Calcium signaling pathway
ENSMUSG00000102523	Gm37783	predicted gene, 37783 [Source:MGI Symbol;Acc:MGI:5611011]	3.14	0.64033
ENSMUSG00000028451	1700022I11Rik	RIKEN cDNA 1700022I11 gene [Source:MGI Symbol;Acc:MGI:1914567]	3.14	0.60809
ENSMUSG00000021359	Tfap2a	transcription factor AP-2, alpha [Source:MGI Symbol;Acc:MGI:104671]	3.14	0.60809
ENSMUSG00000061527	Krt5	keratin 5 [Source:MGI Symbol;Acc:MGI:96702]	3.14	0.60809
ENSMUSG00000053198	Prx	periaxin [Source:MGI Symbol;Acc:MGI:108176]	3.14	0.10396
ENSMUSG00000081723	Gm15931	predicted gene 15931 [Source:MGI Symbol;Acc:MGI:3805553]	3.13	0.023278
ENSMUSG00000027068	Dhrs9	dehydrogenase/reductase (SDR family) member 9 [Source:MGI Symbol;Acc:MGI:2442798]	3.13	0.0030061	Retinol metabolism ;Metabolic pathways
ENSMUSG00000033847	Pla2g4c	phospholipase A2, group IVC (cytosolic, calcium-independent) [Source:MGI Symbol;Acc:MGI:1196403]	3.13	0.36081	Glycerophospholipid metabolism ;Ether lipid metabolism ;Arachidonic acid metabolism ;Linoleic acid metabolism ;alpha-Linolenic acid metabolism ;Metabolic pathways ;MAPK signaling pathway ;Ras signaling pathway ;Phospholipase D signaling pathway ;Necroptosis ;Vascular smooth muscle contraction ;VEGF signaling pathway ;Platelet activation ;Fc epsilon RI signaling pathway ;Fc gamma R-mediated phagoc…
ENSMUSG00000040511	Pvr	poliovirus receptor [Source:MGI Symbol;Acc:MGI:107741]	3.12	0.0028506	Cell adhesion molecules
ENSMUSG00000003665	Has1	hyaluronan synthase 1 [Source:MGI Symbol;Acc:MGI:106590]	3.12	0.08874
ENSMUSG00000030074	Gxylt2	glucoside xylosyltransferase 2 [Source:MGI Symbol;Acc:MGI:2682940]	3.12	0.078188	Other types of O-glycan biosynthesis
ENSMUSG00000072596	Ear2	eosinophil-associated, ribonuclease A family, member 2 [Source:MGI Symbol;Acc:MGI:108020]	3.11	6.5411e-06
ENSMUSG00000089735	Gm8428	predicted gene 8428 [Source:MGI Symbol;Acc:MGI:3648643]	3.11	0.58125
ENSMUSG00000087639	Gm15512	predicted gene 15512 [Source:MGI Symbol;Acc:MGI:3782960]	3.11	0.5607
ENSMUSG00000038327	Serpinb9f	serine (or cysteine) peptidase inhibitor, clade B, member 9f [Source:MGI Symbol;Acc:MGI:894671]	3.11	0.56098	Amoebiasis
Novel.14708	-	-	3.1	0.0073773
ENSMUSG00000106157	4930555A03Rik	RIKEN cDNA 4930555A03 gene [Source:MGI Symbol;Acc:MGI:1922587]	3.1	0.65762
ENSMUSG00000039315	Clnk	cytokine-dependent hematopoietic cell linker [Source:MGI Symbol;Acc:MGI:1351468]	3.1	0.65762
ENSMUSG00000036395	Glb1l2	galactosidase, beta 1-like 2 [Source:MGI Symbol;Acc:MGI:2388283]	3.1	0.65762
ENSMUSG00000022176	Rem2	rad and gem related GTP binding protein 2 [Source:MGI Symbol;Acc:MGI:2155260]	3.1	0.13824
ENSMUSG00000105139	Gm19391	predicted gene, 19391 [Source:MGI Symbol;Acc:MGI:5011576]	3.1	0.38994
ENSMUSG00000024798	Htr7	5-hydroxytryptamine (serotonin) receptor 7 [Source:MGI Symbol;Acc:MGI:99841]	3.1	0.41343	Ras signaling pathway ;Calcium signaling pathway ;Neuroactive ligand-receptor interaction ;Serotonergic synapse
ENSMUSG00000005540	Fcer2a	Fc receptor, IgE, low affinity II, alpha polypeptide [Source:MGI Symbol;Acc:MGI:95497]	3.1	0.22475	Hematopoietic cell lineage ;Epstein-Barr virus infection
ENSMUSG00000021226	Acot2	acyl-CoA thioesterase 2 [Source:MGI Symbol;Acc:MGI:2159605]	3.09	0.0043305	Fatty acid elongation ;Biosynthesis of unsaturated fatty acids ;Metabolic pathways ;Ovarian steroidogenesis
ENSMUSG00000053044	Cd8b1	CD8 antigen, beta chain 1 [Source:MGI Symbol;Acc:MGI:88347]	3.09	0.09885	Cell adhesion molecules ;Antigen processing and presentation ;Hematopoietic cell lineage ;T cell receptor signaling pathway ;Yersinia infection ;Primary immunodeficiency
ENSMUSG00000062007	Hsh2d	hematopoietic SH2 domain containing [Source:MGI Symbol;Acc:MGI:2676364]	3.09	0.19703
ENSMUSG00000031538	Plat	plasminogen activator, tissue [Source:MGI Symbol;Acc:MGI:97610]	3.08	1.9331e-05	Apelin signaling pathway ;Complement and coagulation cascades ;Transcriptional misregulation in cancer ;Prostate cancer ;Fluid shear stress and atherosclerosis
ENSMUSG00000039911	Spsb1	splA/ryanodine receptor domain and SOCS box containing 1 [Source:MGI Symbol;Acc:MGI:1921896]	3.08	0.0017597
ENSMUSG00000097111	Peak1os	pseudopodium-enriched atypical kinase 1, opposite strand [Source:MGI Symbol;Acc:MGI:5477083]	3.08	0.42343
ENSMUSG00000029335	Bmp3	bone morphogenetic protein 3 [Source:MGI Symbol;Acc:MGI:88179]	3.08	0.45882	Cytokine-cytokine receptor interaction
ENSMUSG00000031262	Cenpi	centromere protein I [Source:MGI Symbol;Acc:MGI:2147897]	3.07	0.093242
ENSMUSG00000025150	Cbr2	carbonyl reductase 2 [Source:MGI Symbol;Acc:MGI:107200]	3.07	0.28994	Arachidonic acid metabolism ;Metabolism of xenobiotics by cytochrome P450 ;Metabolic pathways
ENSMUSG00000039476	Prrx2	paired related homeobox 2 [Source:MGI Symbol;Acc:MGI:98218]	3.07	0.78975
ENSMUSG00000047298	Kcnv2	potassium channel, subfamily V, member 2 [Source:MGI Symbol;Acc:MGI:2670981]	3.07	0.78975
ENSMUSG00000114957	Gm47316	predicted gene, 47316 [Source:MGI Symbol;Acc:MGI:6096197]	3.07	0.78069
ENSMUSG00000114068	Gm48783	predicted gene, 48783 [Source:MGI Symbol;Acc:MGI:6098481]	3.07	0.78069
ENSMUSG00000117433	Gm41654	predicted gene, 41654 [Source:MGI Symbol;Acc:MGI:5624539]	3.07	0.78069
ENSMUSG00000110100	Gm45261	predicted gene 45261 [Source:MGI Symbol;Acc:MGI:5791097]	3.07	0.80874
ENSMUSG00000050164	Mchr1	melanin-concentrating hormone receptor 1 [Source:MGI Symbol;Acc:MGI:2180756]	3.07	0.80874	Neuroactive ligand-receptor interaction
ENSMUSG00000117922	Gm50397	predicted gene, 50397 [Source:MGI Symbol;Acc:MGI:6303305]	3.07	0.80874
ENSMUSG00000058153	Sez6l	seizure related 6 homolog like [Source:MGI Symbol;Acc:MGI:1935121]	3.07	0.78069
ENSMUSG00000091345	Col6a5	collagen, type VI, alpha 5 [Source:MGI Symbol;Acc:MGI:3648134]	3.06	0.031531	PI3K-Akt signaling pathway ;Focal adhesion ;ECM-receptor interaction ;Protein digestion and absorption ;Human papillomavirus infection
ENSMUSG00000040498	Igsf23	immunoglobulin superfamily, member 23 [Source:MGI Symbol;Acc:MGI:1917330]	3.06	0.027729
ENSMUSG00000030329	Pianp	PILR alpha associated neural protein [Source:MGI Symbol;Acc:MGI:2441908]	3.06	0.25391
ENSMUSG00000025931	Paqr8	progestin and adipoQ receptor family member VIII [Source:MGI Symbol;Acc:MGI:1921479]	3.05	0.013773	Chemical carcinogenesis - receptor activation
ENSMUSG00000028718	Stil	Scl/Tal1 interrupting locus [Source:MGI Symbol;Acc:MGI:107477]	3.05	0.0021859
ENSMUSG00000000402	Egfl6	EGF-like-domain, multiple 6 [Source:MGI Symbol;Acc:MGI:1858599]	3.05	0.26209
ENSMUSG00002076053	7SK	7SK RNA [Source:RFAM;Acc:RF00100]	3.05	0.79636
ENSMUSG00000117571	4933433H22Rik	RIKEN cDNA 4933433H22 gene [Source:MGI Symbol;Acc:MGI:1921723]	3.05	0.79636
ENSMUSG00000084828	Gm12367	predicted gene 12367 [Source:MGI Symbol;Acc:MGI:3649554]	3.05	0.42398
ENSMUSG00000109675	Nxpe1-ps	neurexophilin and PC-esterase domain family, member 1, pseudogene [Source:MGI Symbol;Acc:MGI:3646632]	3.04	0.038803
ENSMUSG00000075325	Gm13582	predicted gene 13582 [Source:MGI Symbol;Acc:MGI:3642495]	3.04	0.6459
ENSMUSG00000098144	1700029N11Rik	RIKEN cDNA 1700029N11 gene [Source:MGI Symbol;Acc:MGI:1916741]	3.04	0.6459
ENSMUSG00000030546	Plin1	perilipin 1 [Source:MGI Symbol;Acc:MGI:1890505]	3.04	0.6459	PPAR signaling pathway ;Apelin signaling pathway ;Thermogenesis ;Regulation of lipolysis in adipocytes
ENSMUSG00000030792	Dkkl1	dickkopf-like 1 [Source:MGI Symbol;Acc:MGI:1354963]	3.04	0.6459
ENSMUSG00000083193	4930595D18Rik	RIKEN cDNA 4930595D18 gene [Source:MGI Symbol;Acc:MGI:1925312]	3.04	0.6459
ENSMUSG00000024124	Prss30	protease, serine 30 [Source:MGI Symbol;Acc:MGI:1353645]	3.04	0.45968
Novel.3527	-	-	3.03	0.043999
ENSMUSG00000030789	Itgax	integrin alpha X [Source:MGI Symbol;Acc:MGI:96609]	3.03	5.9077e-09	Complement and coagulation cascades ;Regulation of actin cytoskeleton ;Tuberculosis
ENSMUSG00000028785	Hpca	hippocalcin [Source:MGI Symbol;Acc:MGI:1336200]	3.03	0.0022468
ENSMUSG00000006435	Neurl1a	neuralized E3 ubiquitin protein ligase 1A [Source:MGI Symbol;Acc:MGI:1334263]	3.03	0.038822
ENSMUSG00000114148	Gm47701	predicted gene, 47701 [Source:MGI Symbol;Acc:MGI:6096815]	3.03	0.51202
ENSMUSG00000040875	Osbpl10	oxysterol binding protein-like 10 [Source:MGI Symbol;Acc:MGI:1921736]	3.03	0.11324
ENSMUSG00000055523	Gucy2g	guanylate cyclase 2g [Source:MGI Symbol;Acc:MGI:106025]	3.03	0.21442	Purine metabolism ;Metabolic pathways
ENSMUSG00000024270	Slc39a6	solute carrier family 39 (metal ion transporter), member 6 [Source:MGI Symbol;Acc:MGI:2147279]	3.02	0.0063873	Alzheimer disease ;Parkinson disease
ENSMUSG00000001168	Oas1h	2'-5' oligoadenylate synthetase 1H [Source:MGI Symbol;Acc:MGI:2180853]	3.02	0.40247
ENSMUSG00000038077	Kcna6	potassium voltage-gated channel, shaker-related, subfamily, member 6 [Source:MGI Symbol;Acc:MGI:96663]	3.02	0.40985
ENSMUSG00000103175	Gm37169	predicted gene, 37169 [Source:MGI Symbol;Acc:MGI:5610397]	3.02	0.43328
ENSMUSG00000037577	Ephx3	epoxide hydrolase 3 [Source:MGI Symbol;Acc:MGI:1919182]	3.02	0.23101	Chemical carcinogenesis - receptor activation ;Chemical carcinogenesis - reactive oxygen species
ENSMUSG00000004707	Ly9	lymphocyte antigen 9 [Source:MGI Symbol;Acc:MGI:96885]	3.01	3.4972e-09
ENSMUSG00000075602	Ly6a	lymphocyte antigen 6 complex, locus A [Source:MGI Symbol;Acc:MGI:107527]	3.01	3.9773e-08
ENSMUSG00000103364	Gm38157	predicted gene, 38157 [Source:MGI Symbol;Acc:MGI:5611385]	3.01	0.087237
Novel.1493	-	-	3.01	0.2759
ENSMUSG00000097794	Gm2990	predicted gene 2990 [Source:MGI Symbol;Acc:MGI:3781168]	3.01	0.61072
ENSMUSG00000033717	Adra2a	adrenergic receptor, alpha 2a [Source:MGI Symbol;Acc:MGI:87934]	3.01	0.58619	cGMP-PKG signaling pathway ;Neuroactive ligand-receptor interaction
ENSMUSG00000035385	Ccl2	chemokine (C-C motif) ligand 2 [Source:MGI Symbol;Acc:MGI:98259]	3	6.034e-09	Cytokine-cytokine receptor interaction ;Viral protein interaction with cytokine and cytokine receptor ;Chemokine signaling pathway ;NOD-like receptor signaling pathway ;IL-17 signaling pathway ;TNF signaling pathway ;AGE-RAGE signaling pathway in diabetic complications ;Yersinia infection ;Chagas disease ;Malaria ;Human cytomegalovirus infection ;Influenza A ;Herpes simplex virus 1 infection ;Cor…
ENSMUSG00000018774	Cd68	CD68 antigen [Source:MGI Symbol;Acc:MGI:88342]	3	4.9254e-11	Lysosome
ENSMUSG00000053581	Zfand2a	zinc finger, AN1-type domain 2A [Source:MGI Symbol;Acc:MGI:2140729]	3	0.0012263
ENSMUSG00000041842	Fhdc1	FH2 domain containing 1 [Source:MGI Symbol;Acc:MGI:2684972]	3	0.0327
ENSMUSG00000031391	L1cam	L1 cell adhesion molecule [Source:MGI Symbol;Acc:MGI:96721]	2.99	0.023404	Axon guidance ;Cell adhesion molecules
ENSMUSG00002075360	-	-	2.99	0.81623
ENSMUSG00000086428	Gm15199	predicted gene 15199 [Source:MGI Symbol;Acc:MGI:3705141]	2.99	0.21713
ENSMUSG00000005360	Slc1a3	solute carrier family 1 (glial high affinity glutamate transporter), member 3 [Source:MGI Symbol;Acc:MGI:99917]	2.99	0.12275	Synaptic vesicle cycle ;Glutamatergic synapse ;Huntington disease
ENSMUSG00000081865	Gm15484	predicted gene 15484 [Source:MGI Symbol;Acc:MGI:3705726]	2.99	0.42517
ENSMUSG00002075985	7SK	7SK RNA [Source:RFAM;Acc:RF00100]	2.99	0.41281
ENSMUSG00000063193	Cd300lb	CD300 molecule like family member B [Source:MGI Symbol;Acc:MGI:2685099]	2.98	0.0011743
ENSMUSG00000037725	Ckap2	cytoskeleton associated protein 2 [Source:MGI Symbol;Acc:MGI:1931797]	2.98	0.0051962
ENSMUSG00000106455	Gm5711	predicted gene 5711 [Source:MGI Symbol;Acc:MGI:3643596]	2.98	0.66096
ENSMUSG00000094619	Trav14d-3-dv8	T cell receptor alpha variable 14D-3-DV8 [Source:MGI Symbol;Acc:MGI:3822547]	2.98	0.66096
ENSMUSG00000081904	Gm13419	predicted gene 13419 [Source:MGI Symbol;Acc:MGI:3651671]	2.98	0.64203
ENSMUSG00000089931	Gm8459	predicted gene 8459 [Source:MGI Symbol;Acc:MGI:3647456]	2.98	0.64203
ENSMUSG00000110405	Gm45534	predicted gene 45534 [Source:MGI Symbol;Acc:MGI:5791370]	2.98	0.64203
ENSMUSG00000042262	Ccr8	chemokine (C-C motif) receptor 8 [Source:MGI Symbol;Acc:MGI:1201402]	2.98	0.64203	Cytokine-cytokine receptor interaction ;Viral protein interaction with cytokine and cytokine receptor ;Chemokine signaling pathway ;Kaposi sarcoma-associated herpesvirus infection ;Viral carcinogenesis
ENSMUSG00000084153	Gm12186	predicted gene 12186 [Source:MGI Symbol;Acc:MGI:3649200]	2.98	0.64203
ENSMUSG00000104154	Gm38104	predicted gene, 38104 [Source:MGI Symbol;Acc:MGI:5611332]	2.98	0.66088
ENSMUSG00000065505	Mir148a	microRNA 148a [Source:MGI Symbol;Acc:MGI:2676833]	2.98	0.66088
ENSMUSG00000109602	Gm31597	predicted gene, 31597 [Source:MGI Symbol;Acc:MGI:5590756]	2.98	0.66088
ENSMUSG00000085437	1700047A11Rik	RIKEN cDNA 1700047A11 gene [Source:MGI Symbol;Acc:MGI:1923854]	2.98	0.66088
ENSMUSG00000090103	Gm16094	predicted gene 16094 [Source:MGI Symbol;Acc:MGI:3801967]	2.98	0.8166
ENSMUSG00000059412	Fxyd2	FXYD domain-containing ion transport regulator 2 [Source:MGI Symbol;Acc:MGI:1195260]	2.98	0.8166	cGMP-PKG signaling pathway ;cAMP signaling pathway ;Cardiac muscle contraction ;Adrenergic signaling in cardiomyocytes ;Insulin secretion ;Thyroid hormone synthesis ;Thyroid hormone signaling pathway ;Aldosterone-regulated sodium reabsorption ;Endocrine and other factor-regulated calcium reabsorption ;Proximal tubule bicarbonate reclamation ;Salivary secretion ;Pancreatic secretion ;Carbohydrate …
ENSMUSG00000031595	Pdgfrl	platelet-derived growth factor receptor-like [Source:MGI Symbol;Acc:MGI:1916047]	2.97	5.9044e-05
ENSMUSG00000004508	Gab2	growth factor receptor bound protein 2-associated protein 2 [Source:MGI Symbol;Acc:MGI:1333854]	2.97	0.00020363	Ras signaling pathway ;Sphingolipid signaling pathway ;Phospholipase D signaling pathway ;Osteoclast differentiation ;Fc epsilon RI signaling pathway ;Fc gamma R-mediated phagocytosis ;Chronic myeloid leukemia
ENSMUSG00000060044	Tmem26	transmembrane protein 26 [Source:MGI Symbol;Acc:MGI:2143537]	2.97	6.5634e-05
ENSMUSG00000093765	Gm20658	predicted gene 20658 [Source:MGI Symbol;Acc:MGI:5313105]	2.97	0.4682
ENSMUSG00000031284	Pak3	p21 (RAC1) activated kinase 3 [Source:MGI Symbol;Acc:MGI:1339656]	2.97	0.13391	ErbB signaling pathway ;Ras signaling pathway ;Axon guidance ;Focal adhesion ;T cell receptor signaling pathway ;Regulation of actin cytoskeleton ;Salmonella infection ;Human immunodeficiency virus 1 infection ;Renal cell carcinoma
ENSMUSG00000027483	Bpifa1	BPI fold containing family A, member 1 [Source:MGI Symbol;Acc:MGI:1338036]	2.97	0.92851
ENSMUSG00000097463	4930448E22Rik	RIKEN cDNA 4930448E22 gene [Source:MGI Symbol;Acc:MGI:1921931]	2.97	0.92851
ENSMUSG00000051225	Fam83a	family with sequence similarity 83, member A [Source:MGI Symbol;Acc:MGI:2447773]	2.96	0.0044914
ENSMUSG00000056427	Slit3	slit guidance ligand 3 [Source:MGI Symbol;Acc:MGI:1315202]	2.96	0.037764	Axon guidance
ENSMUSG00000050105	Grrp1	glycine/arginine rich protein 1 [Source:MGI Symbol;Acc:MGI:1919940]	2.96	0.33482
ENSMUSG00000074796	Slc4a11	solute carrier family 4, sodium bicarbonate transporter-like, member 11 [Source:MGI Symbol;Acc:MGI:2138987]	2.96	0.079772
ENSMUSG00000025916	Ppp1r42	protein phosphatase 1, regulatory subunit 42 [Source:MGI Symbol;Acc:MGI:1921138]	2.96	0.18877
ENSMUSG00000039851	4932438H23Rik	RIKEN cDNA 4932438H23 gene [Source:MGI Symbol;Acc:MGI:1921637]	2.96	0.44184
ENSMUSG00000046714	Foxc2	forkhead box C2 [Source:MGI Symbol;Acc:MGI:1347481]	2.96	0.43634
ENSMUSG00000003032	Klf4	Kruppel-like factor 4 (gut) [Source:MGI Symbol;Acc:MGI:1342287]	2.95	0.0064242	Signaling pathways regulating pluripotency of stem cells ;Chemical carcinogenesis - receptor activation
ENSMUSG00000023349	Clec4n	C-type lectin domain family 4, member n [Source:MGI Symbol;Acc:MGI:1861231]	2.95	2.7058e-08	C-type lectin receptor signaling pathway
ENSMUSG00000022754	Tmem45a	transmembrane protein 45a [Source:MGI Symbol;Acc:MGI:1913122]	2.95	0.0067951
ENSMUSG00000056124	B4galt6	UDP-Gal:betaGlcNAc beta 1,4-galactosyltransferase, polypeptide 6 [Source:MGI Symbol;Acc:MGI:1928380]	2.95	0.00017129	Sphingolipid metabolism ;Metabolic pathways
ENSMUSG00000079597	Cstdc4	cystatin domain containing 4 [Source:MGI Symbol;Acc:MGI:3645124]	2.95	0.34291
ENSMUSG00000110276	Gm45330	predicted gene 45330 [Source:MGI Symbol;Acc:MGI:5791166]	2.95	0.32223
ENSMUSG00000036745	Ttll7	tubulin tyrosine ligase-like family, member 7 [Source:MGI Symbol;Acc:MGI:1918142]	2.94	0.0075395
ENSMUSG00000031880	Rrad	Ras-related associated with diabetes [Source:MGI Symbol;Acc:MGI:1930943]	2.94	0.010244
ENSMUSG00000026271	Gpr35	G protein-coupled receptor 35 [Source:MGI Symbol;Acc:MGI:1929509]	2.94	0.0002293	Neuroactive ligand-receptor interaction
ENSMUSG00000038155	Gstp2	glutathione S-transferase, pi 2 [Source:MGI Symbol;Acc:MGI:95864]	2.94	0.0045376	Glutathione metabolism ;Metabolism of xenobiotics by cytochrome P450 ;Drug metabolism - cytochrome P450 ;Drug metabolism - other enzymes ;Metabolic pathways ;Platinum drug resistance ;Pathways in cancer ;Chemical carcinogenesis - DNA adducts ;Prostate cancer ;Hepatocellular carcinoma ;Fluid shear stress and atherosclerosis
ENSMUSG00000051682	Treml4	triggering receptor expressed on myeloid cells-like 4 [Source:MGI Symbol;Acc:MGI:1923239]	2.94	2.0511e-06
Novel.19755	-	-	2.94	0.32625
Novel.8471	-	-	2.94	0.14414
ENSMUSG00000021268	Meg3	maternally expressed 3 [Source:MGI Symbol;Acc:MGI:1202886]	2.93	0.093616
ENSMUSG00000086742	Gm16201	predicted gene 16201 [Source:MGI Symbol;Acc:MGI:3802153]	2.93	0.52279
ENSMUSG00000026443	Lrrn2	leucine rich repeat protein 2, neuronal [Source:MGI Symbol;Acc:MGI:106037]	2.93	0.52291
ENSMUSG00000099422	Gm4275	predicted gene 4275 [Source:MGI Symbol;Acc:MGI:3782452]	2.93	0.52291
ENSMUSG00000101625	Gm29371	predicted gene 29371 [Source:MGI Symbol;Acc:MGI:5580077]	2.93	0.50366
ENSMUSG00000026069	Il1rl1	interleukin 1 receptor-like 1 [Source:MGI Symbol;Acc:MGI:98427]	2.93	0.48495	Cytokine-cytokine receptor interaction
ENSMUSG00000031304	Il2rg	interleukin 2 receptor, gamma chain [Source:MGI Symbol;Acc:MGI:96551]	2.92	7.284e-07	Cytokine-cytokine receptor interaction ;Viral protein interaction with cytokine and cytokine receptor ;Endocytosis ;PI3K-Akt signaling pathway ;JAK-STAT signaling pathway ;Th1 and Th2 cell differentiation ;Th17 cell differentiation ;Measles ;Human T-cell leukemia virus 1 infection ;Pathways in cancer ;Inflammatory bowel disease ;Primary immunodeficiency
ENSMUSG00000045322	Tlr9	toll-like receptor 9 [Source:MGI Symbol;Acc:MGI:1932389]	2.92	0.025509	Toll-like receptor signaling pathway ;Salmonella infection ;Chagas disease ;African trypanosomiasis ;Malaria ;Tuberculosis ;Measles ;Herpes simplex virus 1 infection ;PD-L1 expression and PD-1 checkpoint pathway in cancer
ENSMUSG00000019577	Pdk4	pyruvate dehydrogenase kinase, isoenzyme 4 [Source:MGI Symbol;Acc:MGI:1351481]	2.92	0.014032	Diabetic cardiomyopathy
ENSMUSG00000096225	Lhx8	LIM homeobox protein 8 [Source:MGI Symbol;Acc:MGI:1096343]	2.92	0.84511
ENSMUSG00000024340	Btnl2	butyrophilin-like 2 [Source:MGI Symbol;Acc:MGI:1859549]	2.92	0.84511
ENSMUSG00000074419	Gm15448	predicted gene 15448 [Source:MGI Symbol;Acc:MGI:3705216]	2.92	0.17438	Osteoclast differentiation ;B cell receptor signaling pathway
ENSMUSG00000085609	1700016P03Rik	RIKEN cDNA 1700016P03 gene [Source:MGI Symbol;Acc:MGI:1922792]	2.92	0.67634
ENSMUSG00000042540	Acot5	acyl-CoA thioesterase 5 [Source:MGI Symbol;Acc:MGI:2384969]	2.92	0.67634	Fatty acid elongation ;Biosynthesis of unsaturated fatty acids ;Metabolic pathways ;Ovarian steroidogenesis
ENSMUSG00000091049	Gm1979	predicted gene 1979 [Source:MGI Symbol;Acc:MGI:3780148]	2.92	0.70142
ENSMUSG00000056656	Apol8	apolipoprotein L 8 [Source:MGI Symbol;Acc:MGI:2444921]	2.92	0.70142
ENSMUSG00000117478	BC051408	cDNA sequence BC051408 [Source:MGI Symbol;Acc:MGI:3040685]	2.92	0.70142
ENSMUSG00000029503	P2rx2	purinergic receptor P2X, ligand-gated ion channel, 2 [Source:MGI Symbol;Acc:MGI:2665170]	2.92	0.67634	Calcium signaling pathway ;Neuroactive ligand-receptor interaction ;Taste transduction
ENSMUSG00000108297	Gm44167	predicted gene, 44167 [Source:MGI Symbol;Acc:MGI:5690559]	2.92	0.67634
ENSMUSG00000054890	Olfr1535	olfactory receptor 1535 [Source:MGI Symbol;Acc:MGI:3031369]	2.92	0.67634	Olfactory transduction
ENSMUSG00000114282	5330431K02Rik	RIKEN cDNA 5330431K02 gene [Source:MGI Symbol;Acc:MGI:1915439]	2.92	0.67634
ENSMUSG00000019966	Kitl	kit ligand [Source:MGI Symbol;Acc:MGI:96974]	2.91	0.0010921	MAPK signaling pathway ;Ras signaling pathway ;Rap1 signaling pathway ;Phospholipase D signaling pathway ;PI3K-Akt signaling pathway ;Hematopoietic cell lineage ;Melanogenesis ;Pathways in cancer
ENSMUSG00000062515	Fabp4	fatty acid binding protein 4, adipocyte [Source:MGI Symbol;Acc:MGI:88038]	2.91	0.00035591	PPAR signaling pathway ;Regulation of lipolysis in adipocytes
ENSMUSG00000097694	G730013B05Rik	RIKEN cDNA G730013B05 gene [Source:MGI Symbol;Acc:MGI:3588276]	2.91	0.50796
ENSMUSG00000051228	Nyx	nyctalopin [Source:MGI Symbol;Acc:MGI:2448607]	2.91	0.13606
Novel.4703	-	-	2.91	0.35431
ENSMUSG00000102478	BC085271	cDNA sequence BC085271 [Source:MGI Symbol;Acc:MGI:3612444]	2.91	0.25282
ENSMUSG00000040675	Mthfd1l	methylenetetrahydrofolate dehydrogenase (NADP+ dependent) 1-like [Source:MGI Symbol;Acc:MGI:1924836]	2.9	0.023638	One carbon pool by folate ;Metabolic pathways ;Biosynthesis of cofactors
ENSMUSG00000028364	Tnc	tenascin C [Source:MGI Symbol;Acc:MGI:101922]	2.9	0.0036798	PI3K-Akt signaling pathway ;Focal adhesion ;ECM-receptor interaction ;Human papillomavirus infection ;MicroRNAs in cancer
ENSMUSG00000021322	Aoah	acyloxyacyl hydrolase [Source:MGI Symbol;Acc:MGI:1350928]	2.9	4.033e-05
ENSMUSG00000102037	Bcl2a1a	B cell leukemia/lymphoma 2 related protein A1a [Source:MGI Symbol;Acc:MGI:102687]	2.9	0.012293	NF-kappa B signaling pathway ;Apoptosis ;Transcriptional misregulation in cancer ;Acute myeloid leukemia
ENSMUSG00000040133	Gpr176	G protein-coupled receptor 176 [Source:MGI Symbol;Acc:MGI:2685858]	2.9	0.022516
ENSMUSG00000063727	Tnfrsf11b	tumor necrosis factor receptor superfamily, member 11b (osteoprotegerin) [Source:MGI Symbol;Acc:MGI:109587]	2.9	4.8304e-05	Cytokine-cytokine receptor interaction ;Osteoclast differentiation
ENSMUSG00000023151	Lrrc69	leucine rich repeat containing 69 [Source:MGI Symbol;Acc:MGI:1920564]	2.9	0.45288
ENSMUSG00000112226	Gm48786	predicted gene, 48786 [Source:MGI Symbol;Acc:MGI:6098486]	2.9	0.45307
ENSMUSG00000031750	Il34	interleukin 34 [Source:MGI Symbol;Acc:MGI:1923777]	2.89	0.0045272	Cytokine-cytokine receptor interaction ;Viral protein interaction with cytokine and cytokine receptor
ENSMUSG00000076438	Oxct2b	3-oxoacid CoA transferase 2B [Source:MGI Symbol;Acc:MGI:2664115]	2.89	0.36032	Valine, leucine and isoleucine degradation ;Butanoate metabolism ;Metabolic pathways
ENSMUSG00000055298	Ctsj	cathepsin J [Source:MGI Symbol;Acc:MGI:1349426]	2.89	0.36032	Lysosome
ENSMUSG00000055357	4933400A11Rik	RIKEN cDNA 4933400A11 gene [Source:MGI Symbol;Acc:MGI:1913997]	2.89	0.8549
ENSMUSG00000084890	A830036E02Rik	RIKEN cDNA A830036E02 gene [Source:MGI Symbol;Acc:MGI:3686876]	2.89	0.8549
ENSMUSG00000114647	Gm30127	predicted gene, 30127 [Source:MGI Symbol;Acc:MGI:5589286]	2.89	0.8549
ENSMUSG00000061080	Lsamp	limbic system-associated membrane protein [Source:MGI Symbol;Acc:MGI:1261760]	2.89	0.8549
ENSMUSG00000106478	Gm36551	predicted gene, 36551 [Source:MGI Symbol;Acc:MGI:5595710]	2.89	0.62396
ENSMUSG00000087042	Gm11611	predicted gene 11611 [Source:MGI Symbol;Acc:MGI:3707011]	2.89	0.6318
ENSMUSG00000091199	Gm2619	predicted gene 2619 [Source:MGI Symbol;Acc:MGI:3780787]	2.88	0.43764
ENSMUSG00000016200	Syt14	synaptotagmin XIV [Source:MGI Symbol;Acc:MGI:2444490]	2.88	0.29743
ENSMUSG00000062296	Trank1	tetratricopeptide repeat and ankyrin repeat containing 1 [Source:MGI Symbol;Acc:MGI:1341834]	2.88	0.5677
ENSMUSG00002074968	5S_rRNA	5S ribosomal RNA [Source:RFAM;Acc:RF00001]	2.88	0.5501
ENSMUSG00000005667	Mthfd2	methylenetetrahydrofolate dehydrogenase (NAD+ dependent), methenyltetrahydrofolate cyclohydrolase [Source:MGI Symbol;Acc:MGI:1338850]	2.87	0.0082151	One carbon pool by folate ;Metabolic pathways ;Biosynthesis of cofactors
ENSMUSG00000025044	Msr1	macrophage scavenger receptor 1 [Source:MGI Symbol;Acc:MGI:98257]	2.87	6.8221e-15	Phagosome
ENSMUSG00000027333	Smox	spermine oxidase [Source:MGI Symbol;Acc:MGI:2445356]	2.87	0.00070415	Arginine and proline metabolism ;beta-Alanine metabolism ;Metabolic pathways
ENSMUSG00000021720	Rnf180	ring finger protein 180 [Source:MGI Symbol;Acc:MGI:1919066]	2.87	0.014617
ENSMUSG00000057425	Ugt2b37	UDP glucuronosyltransferase 2 family, polypeptide B37 [Source:MGI Symbol;Acc:MGI:2148239]	2.87	0.001681	Pentose and glucuronate interconversions ;Ascorbate and aldarate metabolism ;Steroid hormone biosynthesis ;Retinol metabolism ;Porphyrin and chlorophyll metabolism ;Metabolism of xenobiotics by cytochrome P450 ;Drug metabolism - cytochrome P450 ;Drug metabolism - other enzymes ;Metabolic pathways ;Biosynthesis of cofactors ;Bile secretion ;Chemical carcinogenesis - DNA adducts ;Chemical carcinoge…
ENSMUSG00000035095	Fam167a	family with sequence similarity 167, member A [Source:MGI Symbol;Acc:MGI:3606565]	2.87	0.0083346
ENSMUSG00000052270	Fpr2	formyl peptide receptor 2 [Source:MGI Symbol;Acc:MGI:1278319]	2.87	0.0002129	Neuroactive ligand-receptor interaction ;Neutrophil extracellular trap formation ;Staphylococcus aureus infection
ENSMUSG00000001827	Folr1	folate receptor 1 (adult) [Source:MGI Symbol;Acc:MGI:95568]	2.87	0.41106	Antifolate resistance ;Endocytosis
ENSMUSG00000034918	Cdhr2	cadherin-related family member 2 [Source:MGI Symbol;Acc:MGI:2687323]	2.87	0.26168
ENSMUSG00000015854	Cd5l	CD5 antigen-like [Source:MGI Symbol;Acc:MGI:1334419]	2.86	0.0012364
ENSMUSG00000043939	A530064D06Rik	RIKEN cDNA A530064D06 gene [Source:MGI Symbol;Acc:MGI:2443476]	2.86	0.0036164
ENSMUSG00000035916	Ptprq	protein tyrosine phosphatase, receptor type, Q [Source:MGI Symbol;Acc:MGI:1096349]	2.86	0.38478
ENSMUSG00000026166	Ccl20	chemokine (C-C motif) ligand 20 [Source:MGI Symbol;Acc:MGI:1329031]	2.86	0.65385	Cytokine-cytokine receptor interaction ;Viral protein interaction with cytokine and cytokine receptor ;Chemokine signaling pathway ;IL-17 signaling pathway ;TNF signaling pathway ;Rheumatoid arthritis
ENSMUSG00000089929	Bcl2a1b	B cell leukemia/lymphoma 2 related protein A1b [Source:MGI Symbol;Acc:MGI:1278326]	2.86	0.053374	NF-kappa B signaling pathway ;Apoptosis ;Transcriptional misregulation in cancer ;Acute myeloid leukemia
ENSMUSG00000010154	Spire2	spire type actin nucleation factor 2 [Source:MGI Symbol;Acc:MGI:2446256]	2.86	0.068513
ENSMUSG00000028613	Lrp8	low density lipoprotein receptor-related protein 8, apolipoprotein e receptor [Source:MGI Symbol;Acc:MGI:1340044]	2.85	0.024188
ENSMUSG00000050423	Ppp1r3g	protein phosphatase 1, regulatory subunit 3G [Source:MGI Symbol;Acc:MGI:1923737]	2.85	0.0021196
ENSMUSG00000117604	Gm33228	predicted gene, 33228 [Source:MGI Symbol;Acc:MGI:5592387]	2.85	0.030242
ENSMUSG00000022667	Cd200r1	CD200 receptor 1 [Source:MGI Symbol;Acc:MGI:1889024]	2.85	0.00135	Kaposi sarcoma-associated herpesvirus infection
ENSMUSG00000085939	Cd63-ps	CD63 antigen, pseudogene [Source:MGI Symbol;Acc:MGI:105972]	2.85	0.00333
ENSMUSG00000051343	Rab11fip5	RAB11 family interacting protein 5 (class I) [Source:MGI Symbol;Acc:MGI:1098586]	2.85	0.0071595	Endocytosis
ENSMUSG00000031824	6430548M08Rik	RIKEN cDNA 6430548M08 gene [Source:MGI Symbol;Acc:MGI:2443793]	2.85	0.0001106
Novel.21275	-	-	2.85	0.27293
ENSMUSG00000093955	Ighv1-34	immunoglobulin heavy variable 1-34 [Source:MGI Symbol;Acc:MGI:4439659]	2.85	0.93967
ENSMUSG00000086828	Gm15579	predicted gene 15579 [Source:MGI Symbol;Acc:MGI:3783027]	2.85	0.86021
ENSMUSG00000087614	Gm12514	predicted gene 12514 [Source:MGI Symbol;Acc:MGI:3651364]	2.85	0.84525
ENSMUSG00000111818	Gm17749	predicted gene, 17749 [Source:MGI Symbol;Acc:MGI:5009827]	2.85	0.84525
ENSMUSG00000106261	Gm34086	predicted gene, 34086 [Source:MGI Symbol;Acc:MGI:5593245]	2.85	0.85983
ENSMUSG00002075804	5S_rRNA	5S ribosomal RNA [Source:RFAM;Acc:RF00001]	2.85	0.85983
ENSMUSG00000085009	Gm12977	predicted gene 12977 [Source:MGI Symbol;Acc:MGI:3650699]	2.85	0.84232
ENSMUSG00000100396	Gm29367	predicted gene 29367 [Source:MGI Symbol;Acc:MGI:5580073]	2.85	0.84232
ENSMUSG00000040627	Aicda	activation-induced cytidine deaminase [Source:MGI Symbol;Acc:MGI:1342279]	2.85	0.84232	Intestinal immune network for IgA production ;Primary immunodeficiency
ENSMUSG00000074156	Ces1h	carboxylesterase 1H [Source:MGI Symbol;Acc:MGI:1922954]	2.85	0.84232
ENSMUSG00000076867	Trdv4	T cell receptor delta variable 4 [Source:MGI Symbol;Acc:MGI:4887419]	2.85	0.84232
ENSMUSG00000106112	Gm43434	predicted gene 43434 [Source:MGI Symbol;Acc:MGI:5663571]	2.85	0.84232
ENSMUSG00000047021	Cfap65	cilia and flagella associated protein 65 [Source:MGI Symbol;Acc:MGI:2444274]	2.85	0.84511
ENSMUSG00000083199	Gm9432	predicted gene 9432 [Source:MGI Symbol;Acc:MGI:3648371]	2.85	0.84511
ENSMUSG00000028751	Pla2g2e	phospholipase A2, group IIE [Source:MGI Symbol;Acc:MGI:1349660]	2.85	0.84511	Glycerophospholipid metabolism ;Ether lipid metabolism ;Arachidonic acid metabolism ;Linoleic acid metabolism ;alpha-Linolenic acid metabolism ;Metabolic pathways ;Ras signaling pathway ;Vascular smooth muscle contraction ;Pancreatic secretion ;Fat digestion and absorption
ENSMUSG00000074978	Actg-ps1	actin, gamma, pseudogene 1 [Source:MGI Symbol;Acc:MGI:87907]	2.85	0.84511
ENSMUSG00000032936	Camkv	CaM kinase-like vesicle-associated [Source:MGI Symbol;Acc:MGI:2384296]	2.85	0.84511
ENSMUSG00000074061	Fbxw19	F-box and WD-40 domain protein 19 [Source:MGI Symbol;Acc:MGI:3505706]	2.85	0.84511
ENSMUSG00000114554	5430425K12Rik	RIKEN cDNA 5430425K12 gene [Source:MGI Symbol;Acc:MGI:1918666]	2.85	0.84511
ENSMUSG00000022367	Has2	hyaluronan synthase 2 [Source:MGI Symbol;Acc:MGI:107821]	2.85	0.84511
ENSMUSG00000013611	Snx31	sorting nexin 31 [Source:MGI Symbol;Acc:MGI:1913946]	2.85	0.84511
ENSMUSG00000022296	Baalc	brain and acute leukemia, cytoplasmic [Source:MGI Symbol;Acc:MGI:1928704]	2.85	0.84511
ENSMUSG00000037979	Ccdc92	coiled-coil domain containing 92 [Source:MGI Symbol;Acc:MGI:106485]	2.84	0.030242
ENSMUSG00000054675	Tmem119	transmembrane protein 119 [Source:MGI Symbol;Acc:MGI:2385228]	2.84	0.0028287
ENSMUSG00000013584	Aldh1a2	aldehyde dehydrogenase family 1, subfamily A2 [Source:MGI Symbol;Acc:MGI:107928]	2.84	0.0045204	Retinol metabolism ;Metabolic pathways
ENSMUSG00000044583	Tlr7	toll-like receptor 7 [Source:MGI Symbol;Acc:MGI:2176882]	2.84	2.6167e-05	Neutrophil extracellular trap formation ;Toll-like receptor signaling pathway ;Measles ;Influenza A ;Coronavirus disease - COVID-19
ENSMUSG00000030162	Olr1	oxidized low density lipoprotein (lectin-like) receptor 1 [Source:MGI Symbol;Acc:MGI:1261434]	2.84	0.13229	PPAR signaling pathway ;Phagosome ;Lipid and atherosclerosis
ENSMUSG00000037188	Grhl3	grainyhead like transcription factor 3 [Source:MGI Symbol;Acc:MGI:2655333]	2.84	0.55069
ENSMUSG00000032680	6820408C15Rik	RIKEN cDNA 6820408C15 gene [Source:MGI Symbol;Acc:MGI:3045333]	2.84	0.51166
ENSMUSG00000058728	Cd300c	CD300C molecule [Source:MGI Symbol;Acc:MGI:3032626]	2.84	0.37964
ENSMUSG00000118376	Gm9926	predicted gene 9926 [Source:MGI Symbol;Acc:MGI:3642582]	2.84	0.48988
ENSMUSG00000029838	Ptn	pleiotrophin [Source:MGI Symbol;Acc:MGI:97804]	2.84	0.48058
ENSMUSG00000000078	Klf6	Kruppel-like factor 6 [Source:MGI Symbol;Acc:MGI:1346318]	2.83	0.017344
ENSMUSG00000016239	Lonrf3	LON peptidase N-terminal domain and ring finger 3 [Source:MGI Symbol;Acc:MGI:1921615]	2.83	0.037912
ENSMUSG00000045312	Lhfpl2	lipoma HMGIC fusion partner-like 2 [Source:MGI Symbol;Acc:MGI:2145236]	2.83	0.00012128
ENSMUSG00000078735	Il11ra2	interleukin 11 receptor, alpha chain 2 [Source:MGI Symbol;Acc:MGI:109123]	2.83	0.3372	Cytokine-cytokine receptor interaction ;JAK-STAT signaling pathway ;Hematopoietic cell lineage
ENSMUSG00000090665	Gad1-ps	glutamate decarboxylase 1, pseudogene [Source:MGI Symbol;Acc:MGI:95633]	2.83	0.3372
ENSMUSG00000026077	Npas2	neuronal PAS domain protein 2 [Source:MGI Symbol;Acc:MGI:109232]	2.82	0.0028287	Circadian rhythm
ENSMUSG00000034266	Batf	basic leucine zipper transcription factor, ATF-like [Source:MGI Symbol;Acc:MGI:1859147]	2.82	0.0014303	PD-L1 expression and PD-1 checkpoint pathway in cancer
ENSMUSG00000024737	Slc15a3	solute carrier family 15, member 3 [Source:MGI Symbol;Acc:MGI:1929691]	2.82	3.6746e-07
ENSMUSG00000060212	Pcnx2	pecanex homolog 2 [Source:MGI Symbol;Acc:MGI:2445010]	2.82	0.010464
ENSMUSG00000027797	Dclk1	doublecortin-like kinase 1 [Source:MGI Symbol;Acc:MGI:1330861]	2.82	0.0081199
ENSMUSG00000043832	Clec4a3	C-type lectin domain family 4, member a3 [Source:MGI Symbol;Acc:MGI:1920399]	2.82	2.2162e-06
ENSMUSG00000041313	Slc7a1	solute carrier family 7 (cationic amino acid transporter, y+ system), member 1 [Source:MGI Symbol;Acc:MGI:88117]	2.82	0.0027203	MicroRNAs in cancer
ENSMUSG00000105565	Gm43566	predicted gene 43566 [Source:MGI Symbol;Acc:MGI:5663703]	2.82	0.17234
ENSMUSG00000099655	2310034G01Rik	RIKEN cDNA 2310034G01 gene [Source:MGI Symbol;Acc:MGI:1922829]	2.82	0.46878
ENSMUSG00000082160	Gm11578	predicted gene 11578 [Source:MGI Symbol;Acc:MGI:3650505]	2.82	0.85779
ENSMUSG00000093429	Vmn1r-ps145	vomeronasal 1 receptor, pseudogene 145 [Source:MGI Symbol;Acc:MGI:3852484]	2.82	0.85779
ENSMUSG00000021303	Gng4	guanine nucleotide binding protein (G protein), gamma 4 [Source:MGI Symbol;Acc:MGI:102703]	2.82	0.85751	Ras signaling pathway ;Chemokine signaling pathway ;PI3K-Akt signaling pathway ;Apelin signaling pathway ;Circadian entrainment ;Retrograde endocannabinoid signaling ;Glutamatergic synapse ;Cholinergic synapse ;Serotonergic synapse ;GABAergic synapse ;Dopaminergic synapse ;Relaxin signaling pathway ;Morphine addiction ;Alcoholism ;Human cytomegalovirus infection ;Kaposi sarcoma-associated herpesv…
ENSMUSG00000051341	Zfp52	zinc finger protein 52 [Source:MGI Symbol;Acc:MGI:99199]	2.81	0.0032912	Herpes simplex virus 1 infection
ENSMUSG00000026285	Pdcd1	programmed cell death 1 [Source:MGI Symbol;Acc:MGI:104879]	2.81	0.59765	Cell adhesion molecules ;T cell receptor signaling pathway ;PD-L1 expression and PD-1 checkpoint pathway in cancer
ENSMUSG00000069306	H4c17	H4 clustered histone 17 [Source:MGI Symbol;Acc:MGI:2448441]	2.81	0.31331	Neutrophil extracellular trap formation ;Alcoholism ;Viral carcinogenesis ;Systemic lupus erythematosus
Novel.12446	-	-	2.81	0.25015
ENSMUSG00000105568	Gm42971	predicted gene 42971 [Source:MGI Symbol;Acc:MGI:5663108]	2.81	0.52165
ENSMUSG00000041624	Gucy1a2	guanylate cyclase 1, soluble, alpha 2 [Source:MGI Symbol;Acc:MGI:2660877]	2.81	0.51166	Purine metabolism ;Metabolic pathways ;cGMP-PKG signaling pathway ;Vascular smooth muscle contraction ;Gap junction ;Platelet activation ;Circadian entrainment ;Long-term depression ;Oxytocin signaling pathway ;Renin secretion ;Salivary secretion
ENSMUSG00000115497	Gm49207	predicted gene, 49207 [Source:MGI Symbol;Acc:MGI:6118657]	2.81	0.51166
ENSMUSG00000102733	Gm38262	predicted gene, 38262 [Source:MGI Symbol;Acc:MGI:5611490]	2.81	0.74266
ENSMUSG00000100349	Gm28188	predicted gene 28188 [Source:MGI Symbol;Acc:MGI:5578894]	2.81	0.74266
ENSMUSG00000084007	Gm9003	predicted pseudogene 9003 [Source:MGI Symbol;Acc:MGI:3647163]	2.81	0.74266
ENSMUSG00000106110	Gm43571	predicted gene 43571 [Source:MGI Symbol;Acc:MGI:5663708]	2.81	0.74266
ENSMUSG00000048484	Gm7461	predicted gene 7461 [Source:MGI Symbol;Acc:MGI:3645338]	2.81	0.74266
ENSMUSG00000058773	H1f5	H1.5 linker histone, cluster member [Source:MGI Symbol;Acc:MGI:1861461]	2.81	0.74266
ENSMUSG00000050742	Olfr164	olfactory receptor 164 [Source:MGI Symbol;Acc:MGI:3029998]	2.81	0.74266	Olfactory transduction
ENSMUSG00000076431	Sox4	SRY (sex determining region Y)-box 4 [Source:MGI Symbol;Acc:MGI:98366]	2.8	0.00021541	MicroRNAs in cancer
ENSMUSG00000069792	Wfdc17	WAP four-disulfide core domain 17 [Source:MGI Symbol;Acc:MGI:3649773]	2.8	1.8409e-05
ENSMUSG00000045763	Basp1	brain abundant, membrane attached signal protein 1 [Source:MGI Symbol;Acc:MGI:1917600]	2.8	0.00084044
ENSMUSG00000041889	Shisa4	shisa family member 4 [Source:MGI Symbol;Acc:MGI:1924802]	2.8	0.054512
ENSMUSG00000043155	Hpdl	4-hydroxyphenylpyruvate dioxygenase-like [Source:MGI Symbol;Acc:MGI:2444646]	2.8	0.16866
ENSMUSG00000024679	Ms4a6d	membrane-spanning 4-domains, subfamily A, member 6D [Source:MGI Symbol;Acc:MGI:1916024]	2.79	2.1657e-08
ENSMUSG00000032915	Adgre4	adhesion G protein-coupled receptor E4 [Source:MGI Symbol;Acc:MGI:1196464]	2.79	0.00035676
ENSMUSG00000044827	Tlr1	toll-like receptor 1 [Source:MGI Symbol;Acc:MGI:1341295]	2.79	3.3083e-06	Toll-like receptor signaling pathway ;Tuberculosis
ENSMUSG00000015484	Fam163a	family with sequence similarity 163, member A [Source:MGI Symbol;Acc:MGI:3618859]	2.79	0.43391
ENSMUSG00000023905	Tnfrsf12a	tumor necrosis factor receptor superfamily, member 12a [Source:MGI Symbol;Acc:MGI:1351484]	2.79	0.05518	Cytokine-cytokine receptor interaction
ENSMUSG00000111171	Gm47815	predicted gene, 47815 [Source:MGI Symbol;Acc:MGI:6097001]	2.79	0.30551
ENSMUSG00000026483	Niban1	niban apoptosis regulator 1 [Source:MGI Symbol;Acc:MGI:2137237]	2.78	1.9946e-06
ENSMUSG00000032350	Gclc	glutamate-cysteine ligase, catalytic subunit [Source:MGI Symbol;Acc:MGI:104990]	2.78	0.0017159	Cysteine and methionine metabolism ;Glutathione metabolism ;Metabolic pathways ;Biosynthesis of cofactors ;Ferroptosis
ENSMUSG00000108402	9430064I24Rik	RIKEN cDNA 9430064I24 gene [Source:MGI Symbol;Acc:MGI:3704302]	2.78	0.38054
ENSMUSG00000061577	Adgrg5	adhesion G protein-coupled receptor G5 [Source:MGI Symbol;Acc:MGI:2685955]	2.78	0.13493
Novel.606	-	-	2.77	0.00035973
ENSMUSG00000003882	Il7r	interleukin 7 receptor [Source:MGI Symbol;Acc:MGI:96562]	2.77	0.012859	Cytokine-cytokine receptor interaction ;FoxO signaling pathway ;PI3K-Akt signaling pathway ;JAK-STAT signaling pathway ;Hematopoietic cell lineage ;Pathways in cancer ;Primary immunodeficiency
ENSMUSG00000086228	Ubap1l	ubiquitin-associated protein 1-like [Source:MGI Symbol;Acc:MGI:2685360]	2.77	0.26151
ENSMUSG00000051054	1700014D04Rik	RIKEN cDNA 1700014D04 gene [Source:MGI Symbol;Acc:MGI:1921474]	2.77	0.66482
ENSMUSG00000054412	Gm4793	predicted gene 4793 [Source:MGI Symbol;Acc:MGI:3646955]	2.77	0.65983
ENSMUSG00000021062	Rab15	RAB15, member RAS oncogene family [Source:MGI Symbol;Acc:MGI:1916865]	2.77	0.28711
ENSMUSG00000035678	Tnfsf9	tumor necrosis factor (ligand) superfamily, member 9 [Source:MGI Symbol;Acc:MGI:1101058]	2.77	0.36521	Cytokine-cytokine receptor interaction
ENSMUSG00000074743	Thbd	thrombomodulin [Source:MGI Symbol;Acc:MGI:98736]	2.76	1.1134e-05	Complement and coagulation cascades ;AGE-RAGE signaling pathway in diabetic complications ;Fluid shear stress and atherosclerosis
ENSMUSG00000029641	Rasl11a	RAS-like, family 11, member A [Source:MGI Symbol;Acc:MGI:1916145]	2.76	0.011461
ENSMUSG00000015852	Fcrls	Fc receptor-like S, scavenger receptor [Source:MGI Symbol;Acc:MGI:1933397]	2.76	0.28822
ENSMUSG00000102418	Sh2d1b1	SH2 domain containing 1B1 [Source:MGI Symbol;Acc:MGI:1349420]	2.76	0.052234	Natural killer cell mediated cytotoxicity
ENSMUSG00000086481	Gm11707	predicted gene 11707 [Source:MGI Symbol;Acc:MGI:3651836]	2.76	0.14117
ENSMUSG00000070323	Mmp27	matrix metallopeptidase 27 [Source:MGI Symbol;Acc:MGI:3039232]	2.75	1.8386e-06
ENSMUSG00000105987	AI506816	expressed sequence AI506816 [Source:MGI Symbol;Acc:MGI:2140929]	2.75	0.0039564
ENSMUSG00000095298	Gm12407	predicted gene 12407 [Source:MGI Symbol;Acc:MGI:3693096]	2.75	0.52241
ENSMUSG00000067591	Klra3	killer cell lectin-like receptor, subfamily A, member 3 [Source:MGI Symbol;Acc:MGI:101905]	2.75	0.50796	Natural killer cell mediated cytotoxicity
ENSMUSG00000043333	Rhbdl2	rhomboid like 2 [Source:MGI Symbol;Acc:MGI:3608413]	2.75	0.87338
ENSMUSG00000105366	Gm43719	predicted gene 43719 [Source:MGI Symbol;Acc:MGI:5663856]	2.75	0.87338
ENSMUSG00000110647	Gm17745	predicted gene, 17745 [Source:MGI Symbol;Acc:MGI:5009823]	2.75	0.87338
ENSMUSG00000029636	Wasf3	WASP family, member 3 [Source:MGI Symbol;Acc:MGI:2658986]	2.75	0.56346	Adherens junction ;Fc gamma R-mediated phagocytosis ;Salmonella infection ;Choline metabolism in cancer
ENSMUSG00000107075	Gm43068	predicted gene 43068 [Source:MGI Symbol;Acc:MGI:5663205]	2.75	0.87338
ENSMUSG00000065080	Gm26497	predicted gene, 26497 [Source:MGI Symbol;Acc:MGI:5456274]	2.75	0.87338
ENSMUSG00000113079	Gm48709	predicted gene, 48709 [Source:MGI Symbol;Acc:MGI:6098353]	2.75	0.87338
ENSMUSG00000046186	Cd109	CD109 antigen [Source:MGI Symbol;Acc:MGI:2445221]	2.75	0.48102
ENSMUSG00000020120	Plek	pleckstrin [Source:MGI Symbol;Acc:MGI:1860485]	2.74	6.3208e-05
ENSMUSG00000027811	4930579G24Rik	RIKEN cDNA 4930579G24 gene [Source:MGI Symbol;Acc:MGI:1923189]	2.74	0.01495
ENSMUSG00000033849	B3galt2	UDP-Gal:betaGlcNAc beta 1,3-galactosyltransferase, polypeptide 2 [Source:MGI Symbol;Acc:MGI:1349461]	2.74	0.74469	Glycosphingolipid biosynthesis - lacto and neolacto series ;Metabolic pathways
ENSMUSG00000086644	Gm13470	predicted gene 13470 [Source:MGI Symbol;Acc:MGI:3649387]	2.74	0.74469
ENSMUSG00000112067	Gm48015	predicted gene, 48015 [Source:MGI Symbol;Acc:MGI:6097323]	2.74	0.74469
ENSMUSG00000106691	2700029L08Rik	RIKEN cDNA 2700029L08 gene [Source:MGI Symbol;Acc:MGI:1924056]	2.74	0.74469
ENSMUSG00000030324	Rho	rhodopsin [Source:MGI Symbol;Acc:MGI:97914]	2.74	0.74469	Phototransduction
ENSMUSG00000109301	Gm45167	predicted gene 45167 [Source:MGI Symbol;Acc:MGI:5753743]	2.74	0.74469
ENSMUSG00000095766	Gm21182	predicted gene, 21182 [Source:MGI Symbol;Acc:MGI:5434537]	2.74	0.74469
ENSMUSG00000035557	Krt17	keratin 17 [Source:MGI Symbol;Acc:MGI:96691]	2.74	0.74469	Estrogen signaling pathway ;Staphylococcus aureus infection
ENSMUSG00000025161	Slc16a3	solute carrier family 16 (monocarboxylic acid transporters), member 3 [Source:MGI Symbol;Acc:MGI:1933438]	2.73	0.0030061	Central carbon metabolism in cancer
ENSMUSG00000025855	Prkar1b	protein kinase, cAMP dependent regulatory, type I beta [Source:MGI Symbol;Acc:MGI:97759]	2.73	0.036482	Insulin signaling pathway
ENSMUSG00000015619	Gata3	GATA binding protein 3 [Source:MGI Symbol;Acc:MGI:95663]	2.73	0.43148	Th1 and Th2 cell differentiation ;Th17 cell differentiation ;Parathyroid hormone synthesis, secretion and action ;Inflammatory bowel disease
Novel.8126	-	-	2.73	0.11301
ENSMUSG00000026321	Tnfrsf11a	tumor necrosis factor receptor superfamily, member 11a, NFKB activator [Source:MGI Symbol;Acc:MGI:1314891]	2.72	5.0856e-06	Cytokine-cytokine receptor interaction ;NF-kappa B signaling pathway ;Osteoclast differentiation ;Prolactin signaling pathway ;Rheumatoid arthritis
ENSMUSG00000030165	Klrd1	killer cell lectin-like receptor, subfamily D, member 1 [Source:MGI Symbol;Acc:MGI:1196275]	2.72	0.009683	Antigen processing and presentation ;Natural killer cell mediated cytotoxicity ;Graft-versus-host disease
ENSMUSG00000073018	Gm1070	predicted gene 1070 [Source:MGI Symbol;Acc:MGI:2685916]	2.72	0.59755
ENSMUSG00000071847	Apcdd1	adenomatosis polyposis coli down-regulated 1 [Source:MGI Symbol;Acc:MGI:3513977]	2.72	0.48087
ENSMUSG00000040412	Elapor1	endosome-lysosome associated apoptosis and autophagy regulator 1 [Source:MGI Symbol;Acc:MGI:1923930]	2.72	0.11128
ENSMUSG00000085368	Gm16188	predicted gene 16188 [Source:MGI Symbol;Acc:MGI:3802067]	2.71	0.52728
ENSMUSG00000044816	D630023F18Rik	RIKEN cDNA D630023F18 gene [Source:MGI Symbol;Acc:MGI:2138198]	2.71	0.5286
ENSMUSG00000065818	Snord35a	small nucleolar RNA, C/D box 35A [Source:MGI Symbol;Acc:MGI:1351319]	2.71	0.5228
ENSMUSG00000049436	Upk1b	uroplakin 1B [Source:MGI Symbol;Acc:MGI:98912]	2.7	0.027824
ENSMUSG00000020363	Gfpt2	glutamine fructose-6-phosphate transaminase 2 [Source:MGI Symbol;Acc:MGI:1338883]	2.7	0.00059372	Alanine, aspartate and glutamate metabolism ;Amino sugar and nucleotide sugar metabolism ;Metabolic pathways ;Insulin resistance ;Diabetic cardiomyopathy
Novel.22564	-	-	2.7	0.17874
ENSMUSG00000043673	Kcns3	potassium voltage-gated channel, delayed-rectifier, subfamily S, member 3 [Source:MGI Symbol;Acc:MGI:1098804]	2.7	0.2128
ENSMUSG00000034825	Nrip3	nuclear receptor interacting protein 3 [Source:MGI Symbol;Acc:MGI:1925843]	2.7	0.31405
ENSMUSG00000110235	Gm5086	predicted gene 5086 [Source:MGI Symbol;Acc:MGI:3644417]	2.7	0.30353
Novel.18081	-	-	2.7	0.17246
ENSMUSG00000102748	Pcdhgb2	protocadherin gamma subfamily B, 2 [Source:MGI Symbol;Acc:MGI:1935170]	2.7	0.42845
ENSMUSG00000091491	Vmn2r97	vomeronasal 2, receptor 97 [Source:MGI Symbol;Acc:MGI:3645271]	2.7	0.38513
ENSMUSG00000082361	Btc	betacellulin, epidermal growth factor family member [Source:MGI Symbol;Acc:MGI:99439]	2.69	0.0027949	ErbB signaling pathway
ENSMUSG00000027015	Cybrd1	cytochrome b reductase 1 [Source:MGI Symbol;Acc:MGI:2654575]	2.69	0.0063733	Mineral absorption
ENSMUSG00000000290	Itgb2	integrin beta 2 [Source:MGI Symbol;Acc:MGI:96611]	2.69	1.3919e-09	Rap1 signaling pathway ;Phagosome ;Hippo signaling pathway ;Cell adhesion molecules ;Complement and coagulation cascades ;Neutrophil extracellular trap formation ;Natural killer cell mediated cytotoxicity ;Leukocyte transendothelial migration ;Regulation of actin cytoskeleton ;Pertussis ;Legionellosis ;Leishmaniasis ;Malaria ;Amoebiasis ;Staphylococcus aureus infection ;Tuberculosis ;Human T-cell…
ENSMUSG00000075224	Lrrc55	leucine rich repeat containing 55 [Source:MGI Symbol;Acc:MGI:2685197]	2.69	0.26209
ENSMUSG00000076498	Trbc2	T cell receptor beta, constant 2 [Source:MGI Symbol;Acc:MGI:4835227]	2.69	0.14245
ENSMUSG00000074570	Cass4	Cas scaffolding protein family member 4 [Source:MGI Symbol;Acc:MGI:2444482]	2.69	0.40622
ENSMUSG00000081665	Gm15922	predicted gene 15922 [Source:MGI Symbol;Acc:MGI:3802148]	2.69	0.10931	Osteoclast differentiation ;B cell receptor signaling pathway
ENSMUSG00000074480	Mex3a	mex3 RNA binding family member A [Source:MGI Symbol;Acc:MGI:1919890]	2.68	0.038726
ENSMUSG00000042064	Myo3b	myosin IIIB [Source:MGI Symbol;Acc:MGI:2448580]	2.68	0.59816
ENSMUSG00000041460	Cacna2d4	calcium channel, voltage-dependent, alpha 2/delta subunit 4 [Source:MGI Symbol;Acc:MGI:2442632]	2.68	0.46147	MAPK signaling pathway ;Cardiac muscle contraction ;Adrenergic signaling in cardiomyocytes ;Oxytocin signaling pathway ;Hypertrophic cardiomyopathy ;Arrhythmogenic right ventricular cardiomyopathy ;Dilated cardiomyopathy
ENSMUSG00000041608	Entpd3	ectonucleoside triphosphate diphosphohydrolase 3 [Source:MGI Symbol;Acc:MGI:1321386]	2.68	0.56837	Purine metabolism ;Pyrimidine metabolism ;Metabolic pathways ;Epstein-Barr virus infection
ENSMUSG00000099384	1700110C19Rik	RIKEN cDNA 1700110C19 gene [Source:MGI Symbol;Acc:MGI:1923884]	2.68	0.57209
ENSMUSG00000110126	Gm9347	predicted gene 9347 [Source:MGI Symbol;Acc:MGI:3648409]	2.68	0.43391
ENSMUSG00000043003	Rasef	RAS and EF hand domain containing [Source:MGI Symbol;Acc:MGI:2448565]	2.68	0.34503
ENSMUSG00000107728	Gm38910	predicted gene, 38910 [Source:MGI Symbol;Acc:MGI:5621795]	2.68	0.35367
ENSMUSG00000032715	Trib3	tribbles pseudokinase 3 [Source:MGI Symbol;Acc:MGI:1345675]	2.67	0.00031561	Insulin resistance
ENSMUSG00000056737	Capg	capping protein (actin filament), gelsolin-like [Source:MGI Symbol;Acc:MGI:1098259]	2.67	2.073e-07
Novel.8770	-	-	2.67	0.31504
ENSMUSG00000084113	Gm14277	predicted gene 14277 [Source:MGI Symbol;Acc:MGI:3650350]	2.67	0.90066
ENSMUSG00000079852	Klra4	killer cell lectin-like receptor, subfamily A, member 4 [Source:MGI Symbol;Acc:MGI:101904]	2.67	0.90066	Natural killer cell mediated cytotoxicity ;Malaria
ENSMUSG00000111280	Gm47239	predicted gene, 47239 [Source:MGI Symbol;Acc:MGI:6096060]	2.67	0.90066
ENSMUSG00000079140	Gm6374	predicted gene 6374 [Source:MGI Symbol;Acc:MGI:3647016]	2.67	0.90022
ENSMUSG00000108258	Gm43913	predicted gene, 43913 [Source:MGI Symbol;Acc:MGI:5690305]	2.67	0.90022
ENSMUSG00000114935	Gm47040	predicted gene, 47040 [Source:MGI Symbol;Acc:MGI:6095741]	2.67	0.90022
ENSMUSG00000046652	Tas2r143	taste receptor, type 2, member 143 [Source:MGI Symbol;Acc:MGI:2681310]	2.67	0.77773	Taste transduction
ENSMUSG00000089727	Klra8	killer cell lectin-like receptor, subfamily A, member 8 [Source:MGI Symbol;Acc:MGI:102968]	2.67	0.77773	Natural killer cell mediated cytotoxicity
ENSMUSG00000035355	Kcnh4	potassium voltage-gated channel, subfamily H (eag-related), member 4 [Source:MGI Symbol;Acc:MGI:2156184]	2.67	0.77773
ENSMUSG00000115729	Gm5468	predicted gene 5468 [Source:MGI Symbol;Acc:MGI:3648948]	2.67	0.77773
ENSMUSG00001118668	U6	U6 spliceosomal RNA [Source:RFAM;Acc:RF00026]	2.67	0.77773
ENSMUSG00000086607	4930511M06Rik	RIKEN cDNA 4930511M06 gene [Source:MGI Symbol;Acc:MGI:1922334]	2.67	0.77773
ENSMUSG00000117729	Gm5242	predicted gene 5242 [Source:MGI Symbol;Acc:MGI:3779478]	2.67	0.77773
ENSMUSG00000007805	Twist2	twist basic helix-loop-helix transcription factor 2 [Source:MGI Symbol;Acc:MGI:104685]	2.67	0.76159	Proteoglycans in cancer
ENSMUSG00000099375	Gm28187	predicted gene 28187 [Source:MGI Symbol;Acc:MGI:5578893]	2.67	0.76159
ENSMUSG00002076074	-	-	2.67	0.76159
ENSMUSG00000028222	Calb1	calbindin 1 [Source:MGI Symbol;Acc:MGI:88248]	2.67	0.76159	Endocrine and other factor-regulated calcium reabsorption
ENSMUSG00000044927	H1f10	H1.10 linker histone [Source:MGI Symbol;Acc:MGI:2685307]	2.67	0.76159
ENSMUSG00000067599	Klra7	killer cell lectin-like receptor, subfamily A, member 7 [Source:MGI Symbol;Acc:MGI:101901]	2.67	0.76159	Natural killer cell mediated cytotoxicity
ENSMUSG00000039339	Mfsd4b2	major facilitator superfamily domain containing 4B2 [Source:MGI Symbol;Acc:MGI:1919295]	2.67	0.76159
ENSMUSG00000071102	Gm10313	predicted pseudogene 10313 [Source:MGI Symbol;Acc:MGI:3642852]	2.67	0.76159
ENSMUSG00000032419	Tbx18	T-box18 [Source:MGI Symbol;Acc:MGI:1923615]	2.67	0.76159
ENSMUSG00000060808	B9d1os	B9 protein domain 1, opposite strand [Source:MGI Symbol;Acc:MGI:1920466]	2.67	0.76159
ENSMUSG00000084800	Gm12205	predicted gene 12205 [Source:MGI Symbol;Acc:MGI:3650261]	2.67	0.76159
ENSMUSG00000085645	Hoxb5os	homeobox B5 and homeobox B6, opposite strand [Source:MGI Symbol;Acc:MGI:1922645]	2.67	0.76159
ENSMUSG00000074388	Gm5544	predicted gene 5544 [Source:MGI Symbol;Acc:MGI:3648209]	2.67	0.77773
ENSMUSG00000074121	Ntf5	neurotrophin 5 [Source:MGI Symbol;Acc:MGI:97381]	2.67	0.77773	MAPK signaling pathway ;Ras signaling pathway ;PI3K-Akt signaling pathway ;Neurotrophin signaling pathway
ENSMUSG00000109284	B230311B06Rik	RIKEN cDNA B230311B06 gene [Source:MGI Symbol;Acc:MGI:2686541]	2.67	0.77773
ENSMUSG00000114980	4933432I03Rik	RIKEN cDNA 4933432I03 gene [Source:MGI Symbol;Acc:MGI:1918514]	2.67	0.77773
ENSMUSG00000029875	Ccdc184	coiled-coil domain containing 184 [Source:MGI Symbol;Acc:MGI:2146066]	2.67	0.77773
ENSMUSG00000103309	BC037039	cDNA sequence BC037039 [Source:MGI Symbol;Acc:MGI:3697820]	2.67	0.77773
ENSMUSG00000074874	Ctla2b	cytotoxic T lymphocyte-associated protein 2 beta [Source:MGI Symbol;Acc:MGI:88555]	2.67	0.22862
ENSMUSG00000034255	Arhgap27	Rho GTPase activating protein 27 [Source:MGI Symbol;Acc:MGI:1916903]	2.66	1.6737e-05
ENSMUSG00000049037	Clec4a1	C-type lectin domain family 4, member a1 [Source:MGI Symbol;Acc:MGI:3036291]	2.66	3.5138e-11
ENSMUSG00000039252	Lgi2	leucine-rich repeat LGI family, member 2 [Source:MGI Symbol;Acc:MGI:2180196]	2.66	2.9526e-05
ENSMUSG00000022863	Btg3	BTG anti-proliferation factor 3 [Source:MGI Symbol;Acc:MGI:109532]	2.66	0.055362	RNA degradation
ENSMUSG00000092035	Peg10	paternally expressed 10 [Source:MGI Symbol;Acc:MGI:2157785]	2.66	0.10524
ENSMUSG00000087013	2610027K06Rik	RIKEN cDNA 2610027K06 gene [Source:MGI Symbol;Acc:MGI:1917159]	2.66	0.3621
ENSMUSG00000039942	Ptger4	prostaglandin E receptor 4 (subtype EP4) [Source:MGI Symbol;Acc:MGI:104311]	2.65	4.7116e-05	Neuroactive ligand-receptor interaction ;Inflammatory mediator regulation of TRP channels ;Renin secretion ;Human cytomegalovirus infection ;Human papillomavirus infection ;Pathways in cancer
ENSMUSG00000071714	Csf2rb2	colony stimulating factor 2 receptor, beta 2, low-affinity (granulocyte-macrophage) [Source:MGI Symbol;Acc:MGI:1339760]	2.65	1.0825e-08	Cytokine-cytokine receptor interaction ;Apoptosis ;JAK-STAT signaling pathway ;Pathways in cancer
ENSMUSG00000050505	Pcdh20	protocadherin 20 [Source:MGI Symbol;Acc:MGI:2443376]	2.65	0.17872
ENSMUSG00000028389	Zfp37	zinc finger protein 37 [Source:MGI Symbol;Acc:MGI:99181]	2.64	0.021889	Herpes simplex virus 1 infection
ENSMUSG00000027994	Mcub	mitochondrial calcium uniporter dominant negative beta subunit [Source:MGI Symbol;Acc:MGI:1914065]	2.64	0.009589
ENSMUSG00000046245	Pilra	paired immunoglobin-like type 2 receptor alpha [Source:MGI Symbol;Acc:MGI:2450529]	2.64	6.1528e-05	Herpes simplex virus 1 infection
ENSMUSG00000022180	Slc7a8	solute carrier family 7 (cationic amino acid transporter, y+ system), member 8 [Source:MGI Symbol;Acc:MGI:1355323]	2.64	1.3817e-05	Protein digestion and absorption
Novel.14703	-	-	2.64	0.0073709
Novel.10159	-	-	2.64	7.1478e-05
ENSMUSG00000117575	Gm36486	predicted gene, 36486 [Source:MGI Symbol;Acc:MGI:5595645]	2.64	0.56625
ENSMUSG00000115794	Gm49101	predicted gene, 49101 [Source:MGI Symbol;Acc:MGI:6118497]	2.64	0.56607
ENSMUSG00000073778	Faddos	Fas (TNFRSF6)-associated via death domain, opposite strand [Source:MGI Symbol;Acc:MGI:3642460]	2.64	0.96058
ENSMUSG00000085331	Gm11274	predicted gene 11274 [Source:MGI Symbol;Acc:MGI:3649225]	2.64	0.96058
ENSMUSG00000090121	Abhd12b	abhydrolase domain containing 12B [Source:MGI Symbol;Acc:MGI:2685650]	2.64	0.96058
ENSMUSG00000117676	Gm50314	predicted gene, 50314 [Source:MGI Symbol;Acc:MGI:6303169]	2.64	0.96058
ENSMUSG00000116958	Gm6705	predicted gene 6705 [Source:MGI Symbol;Acc:MGI:3648191]	2.64	0.59468
Novel.20296	-	-	2.63	0.0027355
ENSMUSG00000020230	Prmt2	protein arginine N-methyltransferase 2 [Source:MGI Symbol;Acc:MGI:1316652]	2.63	0.0029164
ENSMUSG00000053062	Jam2	junction adhesion molecule 2 [Source:MGI Symbol;Acc:MGI:1933820]	2.63	6.8221e-15	Cell adhesion molecules ;Tight junction ;Leukocyte transendothelial migration
ENSMUSG00000070419	Cyp3a57	cytochrome P450, family 3, subfamily a, polypeptide 57 [Source:MGI Symbol;Acc:MGI:3646373]	2.63	0.75739
ENSMUSG00000006204	Cdcp3	CUB domain containing protein 3 [Source:MGI Symbol;Acc:MGI:1918645]	2.63	0.71489	Salivary secretion
ENSMUSG00000106219	5830416I19Rik	RIKEN cDNA 5830416I19 gene [Source:MGI Symbol;Acc:MGI:1922007]	2.63	0.71251
ENSMUSG00000110457	Gm45752	predicted gene 45752 [Source:MGI Symbol;Acc:MGI:5804867]	2.63	0.70518
ENSMUSG00000111846	Gm47271	predicted gene, 47271 [Source:MGI Symbol;Acc:MGI:6096109]	2.63	0.70518
ENSMUSG00000117563	Gm7575	predicted gene 7575 [Source:MGI Symbol;Acc:MGI:3645860]	2.63	0.70288
ENSMUSG00000086395	A630014C17Rik	RIKEN cDNA A630014C17 gene [Source:MGI Symbol;Acc:MGI:3026989]	2.63	0.70134
ENSMUSG00000029581	Fscn1	fascin actin-bundling protein 1 [Source:MGI Symbol;Acc:MGI:1352745]	2.62	2.0991e-05	MicroRNAs in cancer
ENSMUSG00000026604	Ptpn14	protein tyrosine phosphatase, non-receptor type 14 [Source:MGI Symbol;Acc:MGI:102467]	2.62	0.0014707
ENSMUSG00000103593	Gm37352	predicted gene, 37352 [Source:MGI Symbol;Acc:MGI:5610580]	2.62	0.24871
ENSMUSG00000029212	Gabrb1	gamma-aminobutyric acid (GABA) A receptor, subunit beta 1 [Source:MGI Symbol;Acc:MGI:95619]	2.62	0.40985	Neuroactive ligand-receptor interaction ;Retrograde endocannabinoid signaling ;Serotonergic synapse ;GABAergic synapse ;Morphine addiction ;Nicotine addiction
ENSMUSG00000026355	Mcm6	minichromosome maintenance complex component 6 [Source:MGI Symbol;Acc:MGI:1298227]	2.61	0.0015695	DNA replication ;Cell cycle
ENSMUSG00000015947	Fcgr1	Fc receptor, IgG, high affinity I [Source:MGI Symbol;Acc:MGI:95498]	2.61	0.00084072	Phagosome ;Osteoclast differentiation ;Neutrophil extracellular trap formation ;Hematopoietic cell lineage ;Fc gamma R-mediated phagocytosis ;Leishmaniasis ;Staphylococcus aureus infection ;Tuberculosis ;Transcriptional misregulation in cancer ;Acute myeloid leukemia ;Systemic lupus erythematosus
ENSMUSG00000093413	Snora15	small nucleolar RNA, H/ACA box 15 [Source:MGI Symbol;Acc:MGI:3819490]	2.61	0.57253
ENSMUSG00000109713	Pvrig	poliovirus receptor related immunoglobulin domain containing [Source:MGI Symbol;Acc:MGI:5596028]	2.61	0.57295
ENSMUSG00000042106	Inka1	inka box actin regulator 1 [Source:MGI Symbol;Acc:MGI:1915426]	2.61	0.37228
ENSMUSG00000086368	Gm13830	predicted gene 13830 [Source:MGI Symbol;Acc:MGI:3651141]	2.61	0.37964
ENSMUSG00000030235	Slco1c1	solute carrier organic anion transporter family, member 1c1 [Source:MGI Symbol;Acc:MGI:1889679]	2.61	0.41546	Thyroid hormone signaling pathway
ENSMUSG00000076928	Trac	T cell receptor alpha constant [Source:MGI Symbol;Acc:MGI:4439838]	2.61	0.098902
ENSMUSG00000073538	E330020D12Rik	Riken cDNA E330020D12 gene [Source:MGI Symbol;Acc:MGI:3761270]	2.61	0.28912
ENSMUSG00000017724	Etv4	ets variant 4 [Source:MGI Symbol;Acc:MGI:99423]	2.6	0.049474	Transcriptional misregulation in cancer
ENSMUSG00000038642	Ctss	cathepsin S [Source:MGI Symbol;Acc:MGI:107341]	2.6	5.9077e-09	Lysosome ;Phagosome ;Apoptosis ;Antigen processing and presentation ;Tuberculosis
ENSMUSG00000014602	Kif1a	kinesin family member 1A [Source:MGI Symbol;Acc:MGI:108391]	2.6	0.049345
ENSMUSG00000035042	Ccl5	chemokine (C-C motif) ligand 5 [Source:MGI Symbol;Acc:MGI:98262]	2.6	0.018043	Cytokine-cytokine receptor interaction ;Viral protein interaction with cytokine and cytokine receptor ;Chemokine signaling pathway ;Toll-like receptor signaling pathway ;NOD-like receptor signaling pathway ;Cytosolic DNA-sensing pathway ;TNF signaling pathway ;Prion disease ;Chagas disease ;Human cytomegalovirus infection ;Influenza A ;Herpes simplex virus 1 infection ;Rheumatoid arthritis ;Lipid…
ENSMUSG00000026536	Ifi211	interferon activated gene 211 [Source:MGI Symbol;Acc:MGI:3041120]	2.6	0.0012435
ENSMUSG00000069516	Lyz2	lysozyme 2 [Source:MGI Symbol;Acc:MGI:96897]	2.6	4.6274e-07	Salivary secretion
ENSMUSG00000066363	Serpina3f	serine (or cysteine) peptidase inhibitor, clade A, member 3F [Source:MGI Symbol;Acc:MGI:2182838]	2.6	0.00021701
ENSMUSG00000053318	Slamf8	SLAM family member 8 [Source:MGI Symbol;Acc:MGI:1921998]	2.6	0.00048015
ENSMUSG00000027134	Lpcat4	lysophosphatidylcholine acyltransferase 4 [Source:MGI Symbol;Acc:MGI:2138993]	2.6	0.0018899	Glycerophospholipid metabolism ;Ether lipid metabolism ;Metabolic pathways
ENSMUSG00000076315	Mir343	microRNA 343 [Source:MGI Symbol;Acc:MGI:3718510]	2.6	0.57197
ENSMUSG00000101223	4930568A12Rik	RIKEN cDNA 4930568A12 gene [Source:MGI Symbol;Acc:MGI:1923133]	2.59	0.91784
ENSMUSG00000080759	Gm15573	predicted gene 15573 [Source:MGI Symbol;Acc:MGI:3783021]	2.59	0.91784
ENSMUSG00000073795	Spef1l	sperm flagellar 1 like [Source:MGI Symbol;Acc:MGI:2685939]	2.59	0.91784
ENSMUSG00000112307	Gm48751	predicted gene, 48751 [Source:MGI Symbol;Acc:MGI:6098427]	2.59	0.91784
ENSMUSG00000110639	Gm6831	predicted gene 6831 [Source:MGI Symbol;Acc:MGI:3645552]	2.59	0.74099
ENSMUSG00000079440	Alpi	alkaline phosphatase, intestinal [Source:MGI Symbol;Acc:MGI:1924018]	2.59	0.9072	Thiamine metabolism ;Folate biosynthesis ;Metabolic pathways ;Biosynthesis of cofactors
ENSMUSG00000103145	Gm37744	predicted gene, 37744 [Source:MGI Symbol;Acc:MGI:5610972]	2.59	0.9072
ENSMUSG00000108871	Gm45102	predicted gene 45102 [Source:MGI Symbol;Acc:MGI:5753678]	2.59	0.9072
ENSMUSG00000108427	Gm36696	predicted gene, 36696 [Source:MGI Symbol;Acc:MGI:5595855]	2.59	0.9072
ENSMUSG00000058975	Kcnc1	potassium voltage gated channel, Shaw-related subfamily, member 1 [Source:MGI Symbol;Acc:MGI:96667]	2.59	0.9072
ENSMUSG00000031760	Mt3	metallothionein 3 [Source:MGI Symbol;Acc:MGI:97173]	2.59	0.9072
ENSMUSG00000055415	Atp10b	ATPase, class V, type 10B [Source:MGI Symbol;Acc:MGI:2442688]	2.59	0.9072
ENSMUSG00000045065	9930022D16Rik	RIKEN cDNA 9930022D16 gene [Source:MGI Symbol;Acc:MGI:2444178]	2.59	0.9072
ENSMUSG00000054266	Serpinb9d	serine (or cysteine) peptidase inhibitor, clade B, member 9d [Source:MGI Symbol;Acc:MGI:894667]	2.59	0.9072	Amoebiasis
ENSMUSG00000024682	Cblif	cobalamin binding intrinsic factor [Source:MGI Symbol;Acc:MGI:1202394]	2.59	0.9072	Vitamin digestion and absorption
ENSMUSG00000085606	Gm15792	predicted gene 15792 [Source:MGI Symbol;Acc:MGI:3783234]	2.59	0.91764
ENSMUSG00000107422	Gm44129	predicted gene, 44129 [Source:MGI Symbol;Acc:MGI:5690521]	2.59	0.91764
ENSMUSG00000050222	Il17d	interleukin 17D [Source:MGI Symbol;Acc:MGI:2446510]	2.59	0.91764	Cytokine-cytokine receptor interaction ;C-type lectin receptor signaling pathway ;JAK-STAT signaling pathway ;IL-17 signaling pathway
ENSMUSG00000091735	Gpr62	G protein-coupled receptor 62 [Source:MGI Symbol;Acc:MGI:3525078]	2.59	0.91764
ENSMUSG00000113931	Gm5928	predicted gene 5928 [Source:MGI Symbol;Acc:MGI:3646762]	2.59	0.91764
ENSMUSG00000071311	Gpr31b	G protein-coupled receptor 31, D17Leh66b region [Source:MGI Symbol;Acc:MGI:1354372]	2.59	0.91764
ENSMUSG00000103749	Pcdhgb5	protocadherin gamma subfamily B, 5 [Source:MGI Symbol;Acc:MGI:1935196]	2.59	0.91764
ENSMUSG00000024565	Sall3	spalt like transcription factor 3 [Source:MGI Symbol;Acc:MGI:109295]	2.59	0.91764
ENSMUSG00000098489	Mir7678	microRNA 7678 [Source:MGI Symbol;Acc:MGI:5530770]	2.59	0.9072
ENSMUSG00000001021	S100a3	S100 calcium binding protein A3 [Source:MGI Symbol;Acc:MGI:1338849]	2.59	0.9072
ENSMUSG00000028236	Sdr16c5	short chain dehydrogenase/reductase family 16C, member 5 [Source:MGI Symbol;Acc:MGI:2668443]	2.59	0.9072	Retinol metabolism ;Biosynthesis of cofactors
ENSMUSG00000068234	Vmn1r44	vomeronasal 1 receptor 44 [Source:MGI Symbol;Acc:MGI:2148517]	2.59	0.9072
ENSMUSG00000004961	Syt5	synaptotagmin V [Source:MGI Symbol;Acc:MGI:1926368]	2.59	0.9072
ENSMUSG00000095651	Gm21817	predicted gene, 21817 [Source:MGI Symbol;Acc:MGI:5433981]	2.59	0.9072
ENSMUSG00000109658	Gm45660	predicted gene 45660 [Source:MGI Symbol;Acc:MGI:5791496]	2.59	0.9072
ENSMUSG00000025129	Ppp1r27	protein phosphatase 1, regulatory subunit 27 [Source:MGI Symbol;Acc:MGI:1915951]	2.59	0.9072
ENSMUSG00000118486	Gm30172	predicted gene, 30172 [Source:MGI Symbol;Acc:MGI:5589331]	2.59	0.9072
ENSMUSG00000085453	Gm12018	predicted gene 12018 [Source:MGI Symbol;Acc:MGI:3651187]	2.59	0.9072
ENSMUSG00000114869	Gm48876	predicted gene, 48876 [Source:MGI Symbol;Acc:MGI:6098626]	2.59	0.9072
ENSMUSG00000115405	Gm41307	predicted gene, 41307 [Source:MGI Symbol;Acc:MGI:5624192]	2.59	0.9072
ENSMUSG00000095104	Esp15	exocrine gland secreted peptide 15 [Source:MGI Symbol;Acc:MGI:3647149]	2.59	0.9072
ENSMUSG00000005413	Hmox1	heme oxygenase 1 [Source:MGI Symbol;Acc:MGI:96163]	2.58	0.00026659	Porphyrin and chlorophyll metabolism ;Metabolic pathways ;HIF-1 signaling pathway ;Ferroptosis ;Mineral absorption ;Pathways in cancer ;MicroRNAs in cancer ;Chemical carcinogenesis - reactive oxygen species ;Hepatocellular carcinoma ;Fluid shear stress and atherosclerosis
ENSMUSG00000105708	Gm36070	predicted gene, 36070 [Source:MGI Symbol;Acc:MGI:5595229]	2.58	0.46156
ENSMUSG00000043795	Prr33	proline rich 33 [Source:MGI Symbol;Acc:MGI:3642289]	2.58	0.081816
ENSMUSG00000034570	Inpp5j	inositol polyphosphate 5-phosphatase J [Source:MGI Symbol;Acc:MGI:2158663]	2.58	0.12713	Inositol phosphate metabolism ;Metabolic pathways
ENSMUSG00000106108	Gm43221	predicted gene 43221 [Source:MGI Symbol;Acc:MGI:5663358]	2.58	0.96058
ENSMUSG00000038292	Kash5	KASH domain containing 5 [Source:MGI Symbol;Acc:MGI:2687329]	2.58	0.96058
ENSMUSG00000081431	Gm15483	predicted gene 15483 [Source:MGI Symbol;Acc:MGI:3705631]	2.58	0.96058
ENSMUSG00000063568	Jazf1	JAZF zinc finger 1 [Source:MGI Symbol;Acc:MGI:2141450]	2.57	0.029866
ENSMUSG00000022876	Samsn1	SAM domain, SH3 domain and nuclear localization signals, 1 [Source:MGI Symbol;Acc:MGI:1914992]	2.57	0.00085443
ENSMUSG00000029484	Anxa3	annexin A3 [Source:MGI Symbol;Acc:MGI:1201378]	2.57	0.0037147
ENSMUSG00000039899	Fgl2	fibrinogen-like protein 2 [Source:MGI Symbol;Acc:MGI:103266]	2.57	8.3109e-06
ENSMUSG00000031558	Slit2	slit guidance ligand 2 [Source:MGI Symbol;Acc:MGI:1315205]	2.57	0.044668	Axon guidance
ENSMUSG00000021263	Degs2	delta(4)-desaturase, sphingolipid 2 [Source:MGI Symbol;Acc:MGI:1917309]	2.57	0.16605	Sphingolipid metabolism ;Metabolic pathways ;Sphingolipid signaling pathway
ENSMUSG00000076757	Trgc4	T cell receptor gamma, constant 4 [Source:MGI Symbol;Acc:MGI:98628]	2.57	0.59711
ENSMUSG00000115772	Gm48935	predicted gene, 48935 [Source:MGI Symbol;Acc:MGI:6118251]	2.57	0.58174
ENSMUSG00000055271	9330161L09Rik	RIKEN cDNA 9330161L09 gene [Source:MGI Symbol;Acc:MGI:1924475]	2.57	0.58174
ENSMUSG00000000197	Nalcn	sodium leak channel, non-selective [Source:MGI Symbol;Acc:MGI:2444306]	2.57	0.58212
ENSMUSG00000103423	Gm5845	predicted gene 5845 [Source:MGI Symbol;Acc:MGI:3649050]	2.57	0.58207
ENSMUSG00000117030	Gm49959	predicted gene, 49959 [Source:MGI Symbol;Acc:MGI:6270682]	2.57	0.59711
ENSMUSG00002075158	-	-	2.57	0.59722
ENSMUSG00000053004	Hrh1	histamine receptor H1 [Source:MGI Symbol;Acc:MGI:107619]	2.57	0.41954	Calcium signaling pathway ;Neuroactive ligand-receptor interaction ;Inflammatory mediator regulation of TRP channels
ENSMUSG00000027004	Frzb	frizzled-related protein [Source:MGI Symbol;Acc:MGI:892032]	2.56	0.00011223
Novel.5143	-	-	2.56	0.015005
ENSMUSG00000040747	Cd53	CD53 antigen [Source:MGI Symbol;Acc:MGI:88341]	2.56	1.1849e-07
ENSMUSG00000026360	Rgs2	regulator of G-protein signaling 2 [Source:MGI Symbol;Acc:MGI:1098271]	2.56	0.0099862	cGMP-PKG signaling pathway ;Olfactory transduction ;Oxytocin signaling pathway
ENSMUSG00000053746	Ptrh1	peptidyl-tRNA hydrolase 1 homolog [Source:MGI Symbol;Acc:MGI:1913779]	2.56	0.06858
ENSMUSG00000087365	C430049B03Rik	RIKEN cDNA C430049B03 gene [Source:MGI Symbol;Acc:MGI:1924903]	2.56	0.17891
ENSMUSG00000015962	1700016C15Rik	RIKEN cDNA 1700016C15 gene [Source:MGI Symbol;Acc:MGI:1916678]	2.56	0.37249
ENSMUSG00000052485	Tmem171	transmembrane protein 171 [Source:MGI Symbol;Acc:MGI:2685751]	2.56	0.2112
ENSMUSG00000028115	Bnipl	BCL2/adenovirus E1B 19kD interacting protein like [Source:MGI Symbol;Acc:MGI:2384749]	2.56	0.25225
ENSMUSG00000003534	Ddr1	discoidin domain receptor family, member 1 [Source:MGI Symbol;Acc:MGI:99216]	2.55	0.0036798
ENSMUSG00000021822	Plau	plasminogen activator, urokinase [Source:MGI Symbol;Acc:MGI:97611]	2.55	0.00095466	NF-kappa B signaling pathway ;Complement and coagulation cascades ;Transcriptional misregulation in cancer ;Proteoglycans in cancer ;MicroRNAs in cancer ;Prostate cancer
ENSMUSG00000033949	Trim36	tripartite motif-containing 36 [Source:MGI Symbol;Acc:MGI:106264]	2.55	0.070962
ENSMUSG00000027420	Bfsp1	beaded filament structural protein 1, in lens-CP94 [Source:MGI Symbol;Acc:MGI:101770]	2.55	0.42245
ENSMUSG00000096751	Gm28373	predicted gene 28373 [Source:MGI Symbol;Acc:MGI:5579079]	2.55	0.42245
ENSMUSG00000054510	Gm14461	predicted gene 14461 [Source:MGI Symbol;Acc:MGI:3651589]	2.55	0.92814
ENSMUSG00000104906	Gm43005	predicted gene 43005 [Source:MGI Symbol;Acc:MGI:5663142]	2.55	0.92814
ENSMUSG00002076905	-	-	2.55	0.92814
ENSMUSG00000087408	Cers1	ceramide synthase 1 [Source:MGI Symbol;Acc:MGI:2136690]	2.55	0.92814	Cytokine-cytokine receptor interaction
ENSMUSG00000021414	Fam217a	family with sequence similarity 217, member A [Source:MGI Symbol;Acc:MGI:1919114]	2.55	0.92814
ENSMUSG00000116311	4930478M13Rik	RIKEN cDNA 4930478M13 gene [Source:MGI Symbol;Acc:MGI:1922234]	2.55	0.92814
ENSMUSG00000024176	Sox8	SRY (sex determining region Y)-box 8 [Source:MGI Symbol;Acc:MGI:98370]	2.55	0.92814
ENSMUSG00000081004	Gm9157	predicted gene 9157 [Source:MGI Symbol;Acc:MGI:3643722]	2.55	0.92814
ENSMUSG00000032978	Guca2b	guanylate cyclase activator 2b (retina) [Source:MGI Symbol;Acc:MGI:1270851]	2.55	0.92814
ENSMUSG00000076488	Trbj1-6	T cell receptor beta joining 1-6 [Source:MGI Symbol;Acc:MGI:4439575]	2.55	0.92814
ENSMUSG00000056328	Myh1	myosin, heavy polypeptide 1, skeletal muscle, adult [Source:MGI Symbol;Acc:MGI:1339711]	2.55	0.92814
ENSMUSG00000074417	Gm14548	predicted gene 14548 [Source:MGI Symbol;Acc:MGI:3709645]	2.55	0.57948	Osteoclast differentiation ;B cell receptor signaling pathway
ENSMUSG00000030651	Art2b	ADP-ribosyltransferase 2b [Source:MGI Symbol;Acc:MGI:107545]	2.55	0.53058	Nicotinate and nicotinamide metabolism ;Metabolic pathways
ENSMUSG00000032122	Slc37a2	solute carrier family 37 (glycerol-3-phosphate transporter), member 2 [Source:MGI Symbol;Acc:MGI:1929693]	2.54	6.6192e-07
ENSMUSG00000078763	Slfn1	schlafen 1 [Source:MGI Symbol;Acc:MGI:1313259]	2.53	0.0031074
Novel.5567	-	-	2.53	0.17555
ENSMUSG00000050640	Tmem150c	transmembrane protein 150C [Source:MGI Symbol;Acc:MGI:3041258]	2.53	0.67509
ENSMUSG00000063018	2010204K13Rik	RIKEN cDNA 2010204K13 gene [Source:MGI Symbol;Acc:MGI:1922859]	2.53	0.16397
ENSMUSG00000118377	Gm9276	predicted gene 9276 [Source:MGI Symbol;Acc:MGI:3643073]	2.53	0.64248
ENSMUSG00000107005	9030607J07Rik	RIKEN cDNA 9030607J07 gene [Source:MGI Symbol;Acc:MGI:1918776]	2.53	0.64161
ENSMUSG00000118344	Gm50152	predicted gene, 50152 [Source:MGI Symbol;Acc:MGI:6302910]	2.53	0.62548
ENSMUSG00000027996	Sfrp2	secreted frizzled-related protein 2 [Source:MGI Symbol;Acc:MGI:108078]	2.53	0.62113	Wnt signaling pathway
ENSMUSG00000107745	Gm43917	predicted gene, 43917 [Source:MGI Symbol;Acc:MGI:5690309]	2.53	0.62113
ENSMUSG00000018919	Tm4sf5	transmembrane 4 superfamily member 5 [Source:MGI Symbol;Acc:MGI:1922854]	2.53	0.62535
ENSMUSG00000105128	Gm42870	predicted gene 42870 [Source:MGI Symbol;Acc:MGI:5663007]	2.53	0.65115
ENSMUSG00000046711	Hmga1	high mobility group AT-hook 1 [Source:MGI Symbol;Acc:MGI:96160]	2.52	0.027271
ENSMUSG00000002983	Relb	avian reticuloendotheliosis viral (v-rel) oncogene related B [Source:MGI Symbol;Acc:MGI:103289]	2.52	0.00099082	MAPK signaling pathway ;NF-kappa B signaling pathway ;Osteoclast differentiation ;C-type lectin receptor signaling pathway ;Human T-cell leukemia virus 1 infection ;Epstein-Barr virus infection
ENSMUSG00000005087	Cd44	CD44 antigen [Source:MGI Symbol;Acc:MGI:88338]	2.52	2.2351e-05	ECM-receptor interaction ;Hematopoietic cell lineage ;Epstein-Barr virus infection ;Proteoglycans in cancer ;MicroRNAs in cancer
ENSMUSG00000036067	Slc2a6	solute carrier family 2 (facilitated glucose transporter), member 6 [Source:MGI Symbol;Acc:MGI:2443286]	2.52	0.0017269
ENSMUSG00000017652	Cd40	CD40 antigen [Source:MGI Symbol;Acc:MGI:88336]	2.52	0.0037306	Cytokine-cytokine receptor interaction ;NF-kappa B signaling pathway ;Cell adhesion molecules ;Toll-like receptor signaling pathway ;Intestinal immune network for IgA production ;Malaria ;Toxoplasmosis ;Human T-cell leukemia virus 1 infection ;Epstein-Barr virus infection ;Transcriptional misregulation in cancer ;Asthma ;Autoimmune thyroid disease ;Systemic lupus erythematosus ;Allograft rejectio…
ENSMUSG00000021068	Nin	ninein [Source:MGI Symbol;Acc:MGI:105108]	2.52	0.0024155
ENSMUSG00000112148	Lilrb4a	leukocyte immunoglobulin-like receptor, subfamily B, member 4A [Source:MGI Symbol;Acc:MGI:102701]	2.52	3.0621e-07	Osteoclast differentiation ;B cell receptor signaling pathway
ENSMUSG00000020312	Shc2	SHC (Src homology 2 domain containing) transforming protein 2 [Source:MGI Symbol;Acc:MGI:106180]	2.52	0.017667	EGFR tyrosine kinase inhibitor resistance ;Endocrine resistance ;ErbB signaling pathway ;Ras signaling pathway ;Chemokine signaling pathway ;Phospholipase D signaling pathway ;VEGF signaling pathway ;Focal adhesion ;Natural killer cell mediated cytotoxicity ;Neurotrophin signaling pathway ;Insulin signaling pathway ;Estrogen signaling pathway ;Prolactin signaling pathway ;Relaxin signaling pathwa…
ENSMUSG00000020901	Pik3r5	phosphoinositide-3-kinase regulatory subunit 5 [Source:MGI Symbol;Acc:MGI:2443588]	2.52	1.856e-07	cGMP-PKG signaling pathway ;Chemokine signaling pathway ;Phospholipase D signaling pathway ;PI3K-Akt signaling pathway ;Adrenergic signaling in cardiomyocytes ;Apelin signaling pathway ;Platelet activation ;Cholinergic synapse ;Oxytocin signaling pathway ;Toxoplasmosis ;Kaposi sarcoma-associated herpesvirus infection
ENSMUSG00000021262	Evl	Ena-vasodilator stimulated phosphoprotein [Source:MGI Symbol;Acc:MGI:1194884]	2.52	2.0738e-05	Rap1 signaling pathway
ENSMUSG00000056529	Ptafr	platelet-activating factor receptor [Source:MGI Symbol;Acc:MGI:106066]	2.52	0.00073232	Calcium signaling pathway ;Neuroactive ligand-receptor interaction ;Staphylococcus aureus infection
ENSMUSG00000034641	Cd300ld	CD300 molecule like family member d [Source:MGI Symbol;Acc:MGI:2442358]	2.52	2.441e-08
ENSMUSG00000115009	G930009F23Rik	RIKEN cDNA G930009F23 gene [Source:MGI Symbol;Acc:MGI:3642701]	2.52	0.28378
ENSMUSG00000071531	Gprin2	G protein regulated inducer of neurite outgrowth 2 [Source:MGI Symbol;Acc:MGI:2444560]	2.52	0.48214
ENSMUSG00000083337	Gm11539	predicted gene 11539 [Source:MGI Symbol;Acc:MGI:3651911]	2.52	0.41017
ENSMUSG00000054892	Txk	TXK tyrosine kinase [Source:MGI Symbol;Acc:MGI:102960]	2.52	0.30781	Leukocyte transendothelial migration
ENSMUSG00000111394	Gm49759	predicted gene, 49759 [Source:MGI Symbol;Acc:MGI:6215263]	2.51	0.0085361
ENSMUSG00000037887	Dusp8	dual specificity phosphatase 8 [Source:MGI Symbol;Acc:MGI:106626]	2.51	0.083315	MAPK signaling pathway
ENSMUSG00000097418	Mir155hg	Mir155 host gene (non-protein coding) [Source:MGI Symbol;Acc:MGI:5477161]	2.51	0.41736
ENSMUSG00000037185	Krt80	keratin 80 [Source:MGI Symbol;Acc:MGI:1921377]	2.51	0.059342
ENSMUSG00000030427	Lilra6	leukocyte immunoglobulin-like receptor, subfamily A (with TM domain), member 6 [Source:MGI Symbol;Acc:MGI:1195969]	2.51	0.21179	Osteoclast differentiation ;B cell receptor signaling pathway
ENSMUSG00000047414	Flrt2	fibronectin leucine rich transmembrane protein 2 [Source:MGI Symbol;Acc:MGI:3603594]	2.5	0.0048236
ENSMUSG00000091971	Hspa1a	heat shock protein 1A [Source:MGI Symbol;Acc:MGI:96244]	2.5	0.00047464	Spliceosome ;MAPK signaling pathway ;Protein processing in endoplasmic reticulum ;Endocytosis ;Longevity regulating pathway - multiple species ;Antigen processing and presentation ;Estrogen signaling pathway ;Prion disease ;Legionellosis ;Toxoplasmosis ;Measles ;Lipid and atherosclerosis
ENSMUSG00000044708	Kcnj10	potassium inwardly-rectifying channel, subfamily J, member 10 [Source:MGI Symbol;Acc:MGI:1194504]	2.5	0.019722	Gastric acid secretion ;Huntington disease
ENSMUSG00000026956	Uap1l1	UDP-N-acteylglucosamine pyrophosphorylase 1-like 1 [Source:MGI Symbol;Acc:MGI:2443318]	2.5	0.0029209	Amino sugar and nucleotide sugar metabolism ;Metabolic pathways
ENSMUSG00000032725	Folr2	folate receptor 2 (fetal) [Source:MGI Symbol;Acc:MGI:95569]	2.5	0.0011588	Antifolate resistance ;Endocytosis
ENSMUSG00000022416	Cacna1i	calcium channel, voltage-dependent, alpha 1I subunit [Source:MGI Symbol;Acc:MGI:2178051]	2.5	0.75741	MAPK signaling pathway ;Calcium signaling pathway ;Circadian entrainment ;Aldosterone synthesis and secretion ;Cortisol synthesis and secretion ;GnRH secretion ;Cushing syndrome
ENSMUSG00000108723	Gm44837	predicted gene 44837 [Source:MGI Symbol;Acc:MGI:5753413]	2.5	0.48118
ENSMUSG00000046774	8030474K03Rik	RIKEN cDNA 8030474K03 gene [Source:MGI Symbol;Acc:MGI:2685988]	2.5	0.8451
ENSMUSG00000020905	Usp43	ubiquitin specific peptidase 43 [Source:MGI Symbol;Acc:MGI:2444541]	2.5	0.084292
ENSMUSG00000042428	Mgat3	mannoside acetylglucosaminyltransferase 3 [Source:MGI Symbol;Acc:MGI:104532]	2.5	0.057522	N-Glycan biosynthesis ;Metabolic pathways
ENSMUSG00000044103	Il1f9	interleukin 1 family, member 9 [Source:MGI Symbol;Acc:MGI:2449929]	2.5	0.22288	Cytokine-cytokine receptor interaction
ENSMUSG00000027500	Stmn2	stathmin-like 2 [Source:MGI Symbol;Acc:MGI:98241]	2.5	0.46253
ENSMUSG00000026832	Cytip	cytohesin 1 interacting protein [Source:MGI Symbol;Acc:MGI:2183535]	2.49	0.00010957
ENSMUSG00000024521	Pmaip1	phorbol-12-myristate-13-acetate-induced protein 1 [Source:MGI Symbol;Acc:MGI:1930146]	2.49	0.0017159	Platinum drug resistance ;p53 signaling pathway ;Apoptosis ;Apoptosis - multiple species ;Pathways in cancer ;Viral carcinogenesis ;Colorectal cancer
ENSMUSG00000050721	Plekho2	pleckstrin homology domain containing, family O member 2 [Source:MGI Symbol;Acc:MGI:2143132]	2.49	4.0968e-07
ENSMUSG00000022488	Nckap1l	NCK associated protein 1 like [Source:MGI Symbol;Acc:MGI:1926063]	2.49	3.743e-12	Regulation of actin cytoskeleton ;Salmonella infection
ENSMUSG00000047712	Ust	uronyl-2-sulfotransferase [Source:MGI Symbol;Acc:MGI:2442406]	2.49	0.00037656	Glycosaminoglycan biosynthesis - chondroitin sulfate / dermatan sulfate
ENSMUSG00000021125	Arg2	arginase type II [Source:MGI Symbol;Acc:MGI:1330806]	2.49	0.008135	Arginine biosynthesis ;Arginine and proline metabolism ;Metabolic pathways ;Biosynthesis of amino acids ;Amoebiasis
ENSMUSG00000026399	Cd55	CD55 molecule, decay accelerating factor for complement [Source:MGI Symbol;Acc:MGI:104850]	2.49	5.3275e-11	Complement and coagulation cascades ;Hematopoietic cell lineage ;Viral myocarditis
ENSMUSG00000117886	Gm2106	predicted gene 2106 [Source:MGI Symbol;Acc:MGI:3780274]	2.49	0.63436
ENSMUSG00000098022	Zfp82	zinc finger protein 82 [Source:MGI Symbol;Acc:MGI:1890753]	2.49	0.63458	Herpes simplex virus 1 infection
ENSMUSG00000111854	Gm48740	predicted gene, 48740 [Source:MGI Symbol;Acc:MGI:6098406]	2.49	0.64858
ENSMUSG00000085069	Prdm16os	Prdm16 opposite strand transcript [Source:MGI Symbol;Acc:MGI:3651882]	2.49	0.64762
ENSMUSG00000037411	Serpine1	serine (or cysteine) peptidase inhibitor, clade E, member 1 [Source:MGI Symbol;Acc:MGI:97608]	2.48	0.039628	HIF-1 signaling pathway ;p53 signaling pathway ;Cellular senescence ;Apelin signaling pathway ;Hippo signaling pathway ;Complement and coagulation cascades ;AGE-RAGE signaling pathway in diabetic complications ;Chagas disease
ENSMUSG00000079293	Clec7a	C-type lectin domain family 7, member a [Source:MGI Symbol;Acc:MGI:1861431]	2.48	4.033e-05	Phagosome ;Neutrophil extracellular trap formation ;C-type lectin receptor signaling pathway ;Tuberculosis
ENSMUSG00000072620	Slfn2	schlafen 2 [Source:MGI Symbol;Acc:MGI:1313258]	2.48	7.5768e-07
ENSMUSG00000033777	Tlr13	toll-like receptor 13 [Source:MGI Symbol;Acc:MGI:3045213]	2.48	5.9505e-06
ENSMUSG00000008193	Spib	Spi-B transcription factor (Spi-1/PU.1 related) [Source:MGI Symbol;Acc:MGI:892986]	2.48	0.20573
ENSMUSG00000036832	Lpar3	lysophosphatidic acid receptor 3 [Source:MGI Symbol;Acc:MGI:1929469]	2.48	0.32388	Rap1 signaling pathway ;Phospholipase D signaling pathway ;Neuroactive ligand-receptor interaction ;PI3K-Akt signaling pathway ;Pathways in cancer
ENSMUSG00000049928	Glp2r	glucagon-like peptide 2 receptor [Source:MGI Symbol;Acc:MGI:2136733]	2.48	0.52136	Neuroactive ligand-receptor interaction
ENSMUSG00000060962	Dmkn	dermokine [Source:MGI Symbol;Acc:MGI:1920962]	2.48	0.080888
ENSMUSG00000108196	Gm36328	predicted gene, 36328 [Source:MGI Symbol;Acc:MGI:5595487]	2.48	0.7556
ENSMUSG00000116539	Gm49603	predicted gene, 49603 [Source:MGI Symbol;Acc:MGI:6215015]	2.48	0.76847
ENSMUSG00000105858	2310074N15Rik	RIKEN cDNA 2310074N15 gene [Source:MGI Symbol;Acc:MGI:1922838]	2.48	0.75073
ENSMUSG00000024742	Fen1	flap structure specific endonuclease 1 [Source:MGI Symbol;Acc:MGI:102779]	2.48	0.051957	DNA replication ;Base excision repair ;Non-homologous end-joining
Novel.5415	-	-	2.48	0.52042
ENSMUSG00000042745	Id1	inhibitor of DNA binding 1, HLH protein [Source:MGI Symbol;Acc:MGI:96396]	2.47	0.017531	Rap1 signaling pathway ;TGF-beta signaling pathway ;Hippo signaling pathway ;Signaling pathways regulating pluripotency of stem cells
ENSMUSG00000029330	Cds1	CDP-diacylglycerol synthase 1 [Source:MGI Symbol;Acc:MGI:1921846]	2.47	0.011716	Glycerophospholipid metabolism ;Metabolic pathways ;Phosphatidylinositol signaling system
ENSMUSG00000023913	Pla2g7	phospholipase A2, group VII (platelet-activating factor acetylhydrolase, plasma) [Source:MGI Symbol;Acc:MGI:1351327]	2.47	4.3392e-12	Ether lipid metabolism ;Metabolic pathways
ENSMUSG00000026177	Slc11a1	solute carrier family 11 (proton-coupled divalent metal ion transporters), member 1 [Source:MGI Symbol;Acc:MGI:1345275]	2.47	3.2554e-06	Lysosome
Novel.4225	-	-	2.47	0.13808
ENSMUSG00000007030	Vwa7	von Willebrand factor A domain containing 7 [Source:MGI Symbol;Acc:MGI:1306798]	2.47	0.25225
ENSMUSG00000090564	A430057M04Rik	RIKEN cDNA A430057M04 gene [Source:MGI Symbol;Acc:MGI:2442125]	2.47	0.35764
ENSMUSG00000029552	Tes	testin LIM domain protein [Source:MGI Symbol;Acc:MGI:105081]	2.47	0.083374
ENSMUSG00000078249	Hmga1b	high mobility group AT-hook 1B [Source:MGI Symbol;Acc:MGI:96161]	2.46	0.023864
ENSMUSG00000020042	Btbd11	BTB (POZ) domain containing 11 [Source:MGI Symbol;Acc:MGI:1921257]	2.46	0.026369
ENSMUSG00000043740	B430306N03Rik	RIKEN cDNA B430306N03 gene [Source:MGI Symbol;Acc:MGI:2443478]	2.46	0.0001106
ENSMUSG00000068227	Il2rb	interleukin 2 receptor, beta chain [Source:MGI Symbol;Acc:MGI:96550]	2.46	0.00022715	Cytokine-cytokine receptor interaction ;Viral protein interaction with cytokine and cytokine receptor ;Endocytosis ;PI3K-Akt signaling pathway ;JAK-STAT signaling pathway ;Th1 and Th2 cell differentiation ;Th17 cell differentiation ;Measles ;Human T-cell leukemia virus 1 infection ;Pathways in cancer ;Transcriptional misregulation in cancer
ENSMUSG00000029168	Dpysl5	dihydropyrimidinase-like 5 [Source:MGI Symbol;Acc:MGI:1929772]	2.46	0.50197	Axon guidance
ENSMUSG00000104039	Gm37772	predicted gene, 37772 [Source:MGI Symbol;Acc:MGI:5611000]	2.46	0.93596
ENSMUSG00000031132	Cd40lg	CD40 ligand [Source:MGI Symbol;Acc:MGI:88337]	2.46	0.93596	Cytokine-cytokine receptor interaction ;NF-kappa B signaling pathway ;Cell adhesion molecules ;T cell receptor signaling pathway ;Intestinal immune network for IgA production ;Malaria ;Toxoplasmosis ;Asthma ;Autoimmune thyroid disease ;Systemic lupus erythematosus ;Allograft rejection ;Primary immunodeficiency ;Viral myocarditis ;Lipid and atherosclerosis
ENSMUSG00000087108	Gm16093	predicted gene 16093 [Source:MGI Symbol;Acc:MGI:3801946]	2.46	0.93596
ENSMUSG00000058700	Rpl21-ps12	ribosomal protein L21, pseudogene 12 [Source:MGI Symbol;Acc:MGI:3648214]	2.46	0.93596
ENSMUSG00000083962	Gm15707	predicted gene 15707 [Source:MGI Symbol;Acc:MGI:3783147]	2.46	0.93596
ENSMUSG00000078754	Scgb2b3	secretoglobin, family 2B, member 3 [Source:MGI Symbol;Acc:MGI:3782547]	2.46	0.93596
ENSMUSG00000103931	Gm36962	predicted gene, 36962 [Source:MGI Symbol;Acc:MGI:5610190]	2.46	0.93596
ENSMUSG00000101695	1700094J05Rik	RIKEN cDNA 1700094J05 gene [Source:MGI Symbol;Acc:MGI:1914773]	2.46	0.93596
ENSMUSG00000037705	Tecta	tectorin alpha [Source:MGI Symbol;Acc:MGI:109575]	2.46	0.93596
ENSMUSG00000086039	Gm12227	predicted gene 12227 [Source:MGI Symbol;Acc:MGI:3649740]	2.46	0.93596
ENSMUSG00000083677	Gm11699	predicted gene 11699 [Source:MGI Symbol;Acc:MGI:3650316]	2.46	0.93596
ENSMUSG00000114238	Rps17-ps1	ribosomal protein S17, pseudogene 1 [Source:MGI Symbol;Acc:MGI:3647979]	2.46	0.93596
ENSMUSG00000065725	Gm26165	predicted gene, 26165 [Source:MGI Symbol;Acc:MGI:5455942]	2.46	0.93596
ENSMUSG00000049241	Hcar1	hydrocarboxylic acid receptor 1 [Source:MGI Symbol;Acc:MGI:2441671]	2.46	0.93596	cAMP signaling pathway
ENSMUSG00000105422	Gm6089	predicted gene 6089 [Source:MGI Symbol;Acc:MGI:3647070]	2.46	0.93596
ENSMUSG00000097840	Gm26756	predicted gene, 26756 [Source:MGI Symbol;Acc:MGI:5477250]	2.46	0.93596
ENSMUSG00000089673	Gm16546	predicted gene 16546 [Source:MGI Symbol;Acc:MGI:4414966]	2.46	0.93596
ENSMUSG00000021966	Prss52	protease, serine 52 [Source:MGI Symbol;Acc:MGI:1920632]	2.46	0.93596
ENSMUSG00000117856	Gm6937	predicted pseudogene 6937 [Source:MGI Symbol;Acc:MGI:3647230]	2.46	0.93596
ENSMUSG00000021879	Dnah12	dynein, axonemal, heavy chain 12 [Source:MGI Symbol;Acc:MGI:107720]	2.46	0.16892	Amyotrophic lateral sclerosis ;Huntington disease ;Pathways of neurodegeneration - multiple diseases
ENSMUSG00000073412	Lst1	leukocyte specific transcript 1 [Source:MGI Symbol;Acc:MGI:1096324]	2.45	0.0029164
ENSMUSG00000030474	Siglece	sialic acid binding Ig-like lectin E [Source:MGI Symbol;Acc:MGI:1932475]	2.45	2.4132e-05
ENSMUSG00000024675	Ms4a4c	membrane-spanning 4-domains, subfamily A, member 4C [Source:MGI Symbol;Acc:MGI:1927656]	2.45	0.011473
ENSMUSG00000079227	Ccr5	chemokine (C-C motif) receptor 5 [Source:MGI Symbol;Acc:MGI:107182]	2.45	7.2149e-06	Cytokine-cytokine receptor interaction ;Viral protein interaction with cytokine and cytokine receptor ;Chemokine signaling pathway ;Endocytosis ;Toxoplasmosis ;Human cytomegalovirus infection ;Kaposi sarcoma-associated herpesvirus infection ;Human immunodeficiency virus 1 infection ;Viral carcinogenesis
ENSMUSG00000027322	Siglec1	sialic acid binding Ig-like lectin 1, sialoadhesin [Source:MGI Symbol;Acc:MGI:99668]	2.45	8.0833e-07	Cell adhesion molecules
ENSMUSG00000102850	Gm37082	predicted gene, 37082 [Source:MGI Symbol;Acc:MGI:5610310]	2.45	0.63458
ENSMUSG00000103677	Pcdhga4	protocadherin gamma subfamily A, 4 [Source:MGI Symbol;Acc:MGI:1935216]	2.45	0.63458
ENSMUSG00000024500	Ppp2r2b	protein phosphatase 2, regulatory subunit B, beta [Source:MGI Symbol;Acc:MGI:1920180]	2.45	0.099358	mRNA surveillance pathway ;Sphingolipid signaling pathway ;PI3K-Akt signaling pathway ;AMPK signaling pathway ;Adrenergic signaling in cardiomyocytes ;Hippo signaling pathway ;Tight junction ;Dopaminergic synapse ;Chagas disease ;Hepatitis C ;Human papillomavirus infection
ENSMUSG00000086526	Gm12762	predicted gene 12762 [Source:MGI Symbol;Acc:MGI:3649976]	2.45	0.65941
ENSMUSG00000008318	Relt	RELT tumor necrosis factor receptor [Source:MGI Symbol;Acc:MGI:2443373]	2.45	0.11191	Cytokine-cytokine receptor interaction
ENSMUSG00000100160	Gm28527	predicted gene 28527 [Source:MGI Symbol;Acc:MGI:5579233]	2.45	0.84345
ENSMUSG00000040600	Eps8l3	EPS8-like 3 [Source:MGI Symbol;Acc:MGI:2139743]	2.45	0.84345
ENSMUSG00000105198	Gm42502	predicted gene 42502 [Source:MGI Symbol;Acc:MGI:5662639]	2.45	0.84345
ENSMUSG00000107906	Eif4a3l2	eukaryotic translation initiation factor 4A3 like 2 [Source:MGI Symbol;Acc:MGI:3646594]	2.45	0.84345
ENSMUSG00000038236	Hoxa7	homeobox A7 [Source:MGI Symbol;Acc:MGI:96179]	2.45	0.84345
ENSMUSG00000108678	Gm44758	predicted gene 44758 [Source:MGI Symbol;Acc:MGI:5753334]	2.45	0.84345
ENSMUSG00000031576	Kcnu1	potassium channel, subfamily U, member 1 [Source:MGI Symbol;Acc:MGI:1202300]	2.45	0.84345	cGMP-PKG signaling pathway ;Vascular smooth muscle contraction ;Insulin secretion
ENSMUSG00000032327	Stra6	stimulated by retinoic acid gene 6 [Source:MGI Symbol;Acc:MGI:107742]	2.45	0.84345
ENSMUSG00000109737	Gm39566	predicted gene, 39566 [Source:MGI Symbol;Acc:MGI:5622451]	2.45	0.84345
ENSMUSG00000112941	Gm48623	predicted gene, 48623 [Source:MGI Symbol;Acc:MGI:6098220]	2.45	0.84345
ENSMUSG00000112972	Gm48417	predicted gene, 48417 [Source:MGI Symbol;Acc:MGI:6097910]	2.45	0.84345
ENSMUSG00000102742	Pcdhga11	protocadherin gamma subfamily A, 11 [Source:MGI Symbol;Acc:MGI:1935228]	2.45	0.84345
ENSMUSG00000102713	Gm29994	predicted gene, 29994 [Source:MGI Symbol;Acc:MGI:5589153]	2.45	0.84345
ENSMUSG00000088212	Gm22082	predicted gene, 22082 [Source:MGI Symbol;Acc:MGI:5451859]	2.45	0.84345
ENSMUSG00000023067	Cdkn1a	cyclin-dependent kinase inhibitor 1A (P21) [Source:MGI Symbol;Acc:MGI:104556]	2.44	0.016546	Endocrine resistance ;Platinum drug resistance ;ErbB signaling pathway ;HIF-1 signaling pathway ;FoxO signaling pathway ;Cell cycle ;p53 signaling pathway ;PI3K-Akt signaling pathway ;Cellular senescence ;JAK-STAT signaling pathway ;Oxytocin signaling pathway ;Parathyroid hormone synthesis, secretion and action ;Cushing syndrome ;Hepatitis C ;Hepatitis B ;Human cytomegalovirus infection ;Human pa…
ENSMUSG00000034906	Ncaph	non-SMC condensin I complex, subunit H [Source:MGI Symbol;Acc:MGI:2444777]	2.44	0.030599
ENSMUSG00000069833	Ahnak	AHNAK nucleoprotein (desmoyokin) [Source:MGI Symbol;Acc:MGI:1316648]	2.44	0.0033973	Salmonella infection
ENSMUSG00000049866	Arl4c	ADP-ribosylation factor-like 4C [Source:MGI Symbol;Acc:MGI:2445172]	2.44	0.00081494
ENSMUSG00000035799	Twist1	twist basic helix-loop-helix transcription factor 1 [Source:MGI Symbol;Acc:MGI:98872]	2.44	0.52771	Proteoglycans in cancer
ENSMUSG00000015627	Gata5	GATA binding protein 5 [Source:MGI Symbol;Acc:MGI:109497]	2.44	0.36443
ENSMUSG00000117050	1700023B13Rik	RIKEN cDNA 1700023B13 gene [Source:MGI Symbol;Acc:MGI:1920529]	2.44	0.53219
ENSMUSG00000093738	AI606473	expressed sequence AI606473 [Source:MGI Symbol;Acc:MGI:2139767]	2.44	0.71834
ENSMUSG00000085658	Gm15704	predicted gene 15704 [Source:MGI Symbol;Acc:MGI:3783144]	2.44	0.44153
ENSMUSG00000001627	Ifrd1	interferon-related developmental regulator 1 [Source:MGI Symbol;Acc:MGI:1316717]	2.43	0.043621
Novel.16782	-	-	2.43	0.014617
ENSMUSG00000031904	Slc7a6	solute carrier family 7 (cationic amino acid transporter, y+ system), member 6 [Source:MGI Symbol;Acc:MGI:2142598]	2.43	0.016921
ENSMUSG00000105646	Gm30211	predicted gene, 30211 [Source:MGI Symbol;Acc:MGI:5589370]	2.43	0.81541
ENSMUSG00000049420	Tmem200a	transmembrane protein 200A [Source:MGI Symbol;Acc:MGI:1924470]	2.43	0.15309
ENSMUSG00000065341	Gm25579	predicted gene, 25579 [Source:MGI Symbol;Acc:MGI:5455356]	2.43	0.54968
ENSMUSG00000101431	Gm7901	predicted gene 7901 [Source:MGI Symbol;Acc:MGI:3645047]	2.43	0.11195
ENSMUSG00000073207	Ccdc160	coiled-coil domain containing 160 [Source:MGI Symbol;Acc:MGI:3588225]	2.43	0.5228
ENSMUSG00000052889	Prkcb	protein kinase C, beta [Source:MGI Symbol;Acc:MGI:97596]	2.42	2.065e-06	EGFR tyrosine kinase inhibitor resistance ;MAPK signaling pathway ;ErbB signaling pathway ;Ras signaling pathway ;Rap1 signaling pathway ;Calcium signaling pathway ;Chemokine signaling pathway ;NF-kappa B signaling pathway ;HIF-1 signaling pathway ;Phosphatidylinositol signaling system ;Sphingolipid signaling pathway ;mTOR signaling pathway ;Vascular smooth muscle contraction ;Wnt signaling pathw…
ENSMUSG00000015355	Cd48	CD48 antigen [Source:MGI Symbol;Acc:MGI:88339]	2.42	0.00015453	Natural killer cell mediated cytotoxicity
ENSMUSG00000001506	Col1a1	collagen, type I, alpha 1 [Source:MGI Symbol;Acc:MGI:88467]	2.42	0.00092572	PI3K-Akt signaling pathway ;Focal adhesion ;ECM-receptor interaction ;Platelet activation ;Relaxin signaling pathway ;AGE-RAGE signaling pathway in diabetic complications ;Protein digestion and absorption ;Amoebiasis ;Human papillomavirus infection ;Proteoglycans in cancer ;Diabetic cardiomyopathy
ENSMUSG00000021457	Syk	spleen tyrosine kinase [Source:MGI Symbol;Acc:MGI:99515]	2.42	2.5108e-10	NF-kappa B signaling pathway ;Phospholipase D signaling pathway ;PI3K-Akt signaling pathway ;Osteoclast differentiation ;Platelet activation ;Neutrophil extracellular trap formation ;C-type lectin receptor signaling pathway ;Natural killer cell mediated cytotoxicity ;B cell receptor signaling pathway ;Fc epsilon RI signaling pathway ;Fc gamma R-mediated phagocytosis ;Tuberculosis ;Kaposi sarcoma-…
ENSMUSG00000032300	1700017B05Rik	RIKEN cDNA 1700017B05 gene [Source:MGI Symbol;Acc:MGI:1921461]	2.42	0.025466
ENSMUSG00000010830	Kdelr3	KDEL (Lys-Asp-Glu-Leu) endoplasmic reticulum protein retention receptor 3 [Source:MGI Symbol;Acc:MGI:2145953]	2.42	0.049054
ENSMUSG00000001507	Itga3	integrin alpha 3 [Source:MGI Symbol;Acc:MGI:96602]	2.42	0.010775	PI3K-Akt signaling pathway ;Focal adhesion ;ECM-receptor interaction ;Hematopoietic cell lineage ;Regulation of actin cytoskeleton ;Human papillomavirus infection ;Pathways in cancer ;Small cell lung cancer ;Hypertrophic cardiomyopathy ;Arrhythmogenic right ventricular cardiomyopathy ;Dilated cardiomyopathy
ENSMUSG00000025743	Sdc3	syndecan 3 [Source:MGI Symbol;Acc:MGI:1349163]	2.42	1.177e-05	Cell adhesion molecules
ENSMUSG00000039384	Dusp10	dual specificity phosphatase 10 [Source:MGI Symbol;Acc:MGI:1927070]	2.42	0.021105	MAPK signaling pathway
ENSMUSG00000030536	Iqgap1	IQ motif containing GTPase activating protein 1 [Source:MGI Symbol;Acc:MGI:1352757]	2.42	0.0003352	Adherens junction ;Regulation of actin cytoskeleton ;Proteoglycans in cancer
ENSMUSG00000112023	Lilr4b	leukocyte immunoglobulin-like receptor, subfamily B, member 4B [Source:MGI Symbol;Acc:MGI:102702]	2.42	4.7062e-07
ENSMUSG00000031562	Dctd	dCMP deaminase [Source:MGI Symbol;Acc:MGI:2444529]	2.42	0.40253	Pyrimidine metabolism ;Metabolic pathways
ENSMUSG00000108053	Gm43890	predicted gene, 43890 [Source:MGI Symbol;Acc:MGI:5690282]	2.42	0.50279
ENSMUSG00000038486	Sv2a	synaptic vesicle glycoprotein 2 a [Source:MGI Symbol;Acc:MGI:1927139]	2.42	0.22496	ECM-receptor interaction
ENSMUSG00000052684	Jun	jun proto-oncogene [Source:MGI Symbol;Acc:MGI:96646]	2.41	0.029767	Endocrine resistance ;MAPK signaling pathway ;ErbB signaling pathway ;cAMP signaling pathway ;Mitophagy - animal ;Apoptosis ;Wnt signaling pathway ;Osteoclast differentiation ;Focal adhesion ;Tight junction ;Toll-like receptor signaling pathway ;NOD-like receptor signaling pathway ;C-type lectin receptor signaling pathway ;IL-17 signaling pathway ;Th1 and Th2 cell differentiation ;Th17 cell diffe…
ENSMUSG00000020473	Aebp1	AE binding protein 1 [Source:MGI Symbol;Acc:MGI:1197012]	2.41	0.0014982
ENSMUSG00000056220	Pla2g4a	phospholipase A2, group IVA (cytosolic, calcium-dependent) [Source:MGI Symbol;Acc:MGI:1195256]	2.41	1.3833e-05	Glycerophospholipid metabolism ;Ether lipid metabolism ;Arachidonic acid metabolism ;Linoleic acid metabolism ;alpha-Linolenic acid metabolism ;Metabolic pathways ;MAPK signaling pathway ;Ras signaling pathway ;Phospholipase D signaling pathway ;Necroptosis ;Vascular smooth muscle contraction ;VEGF signaling pathway ;Platelet activation ;Fc epsilon RI signaling pathway ;Fc gamma R-mediated phagoc…
ENSMUSG00000039239	Tgfb2	transforming growth factor, beta 2 [Source:MGI Symbol;Acc:MGI:98726]	2.41	0.0014819	MAPK signaling pathway ;Cytokine-cytokine receptor interaction ;FoxO signaling pathway ;Cell cycle ;Cellular senescence ;TGF-beta signaling pathway ;Osteoclast differentiation ;Hippo signaling pathway ;AGE-RAGE signaling pathway in diabetic complications ;Leishmaniasis ;Chagas disease ;Malaria ;Toxoplasmosis ;Amoebiasis ;Tuberculosis ;Hepatitis B ;Human T-cell leukemia virus 1 infection ;Pathways…
ENSMUSG00000028370	Pappa	pregnancy-associated plasma protein A [Source:MGI Symbol;Acc:MGI:97479]	2.41	0.22152
ENSMUSG00000074149	Gm10634	predicted gene 10634 [Source:MGI Symbol;Acc:MGI:3641833]	2.41	0.64834
ENSMUSG00000104346	Pcdhga3	protocadherin gamma subfamily A, 3 [Source:MGI Symbol;Acc:MGI:1935215]	2.41	0.64834
ENSMUSG00000116504	I730030J21Rik	RIKEN cDNA I730030J21 gene [Source:MGI Symbol;Acc:MGI:3588279]	2.41	0.64975
ENSMUSG00000104917	Gm43289	predicted gene 43289 [Source:MGI Symbol;Acc:MGI:5663426]	2.41	0.64203
ENSMUSG00000040867	Begain	brain-enriched guanylate kinase-associated [Source:MGI Symbol;Acc:MGI:3044626]	2.41	0.64203
ENSMUSG00000060093	H4c1	H4 clustered histone 1 [Source:MGI Symbol;Acc:MGI:2448419]	2.41	0.64832	Neutrophil extracellular trap formation ;Alcoholism ;Viral carcinogenesis ;Systemic lupus erythematosus
ENSMUSG00000111167	Gm39321	predicted gene, 39321 [Source:MGI Symbol;Acc:MGI:5622206]	2.41	0.64917
ENSMUSG00000078721	Fam205a1	family with sequence similarity 205, member A1 [Source:MGI Symbol;Acc:MGI:3651059]	2.41	0.6496
ENSMUSG00000090185	Gm15523	predicted gene 15523 [Source:MGI Symbol;Acc:MGI:3782970]	2.41	0.6496
ENSMUSG00000029847	Slc23a4	solute carrier family 23 member 4 [Source:MGI Symbol;Acc:MGI:1917272]	2.41	0.6794
ENSMUSG00000114004	Gm48552	predicted gene, 48552 [Source:MGI Symbol;Acc:MGI:6098105]	2.41	0.68094
ENSMUSG00000074220	Zfp382	zinc finger protein 382 [Source:MGI Symbol;Acc:MGI:3588204]	2.41	0.28131	Herpes simplex virus 1 infection
ENSMUSG00000013698	Pea15a	phosphoprotein enriched in astrocytes 15A [Source:MGI Symbol;Acc:MGI:104799]	2.4	0.00024097
ENSMUSG00000024736	Tmem132a	transmembrane protein 132A [Source:MGI Symbol;Acc:MGI:2147810]	2.4	0.00021613
ENSMUSG00000111977	Gm47163	predicted gene, 47163 [Source:MGI Symbol;Acc:MGI:6095939]	2.4	0.095388
ENSMUSG00000050919	Zfp366	zinc finger protein 366 [Source:MGI Symbol;Acc:MGI:2178429]	2.39	0.015646
ENSMUSG00000026875	Traf1	TNF receptor-associated factor 1 [Source:MGI Symbol;Acc:MGI:101836]	2.39	0.00024756	NF-kappa B signaling pathway ;Apoptosis ;TNF signaling pathway ;Pathways in cancer ;Transcriptional misregulation in cancer ;Viral carcinogenesis ;Small cell lung cancer
ENSMUSG00000029752	Asns	asparagine synthetase [Source:MGI Symbol;Acc:MGI:1350929]	2.39	0.0037306	Alanine, aspartate and glutamate metabolism ;Metabolic pathways ;Biosynthesis of amino acids
ENSMUSG00000049988	Lrrc25	leucine rich repeat containing 25 [Source:MGI Symbol;Acc:MGI:2445284]	2.39	0.00020514
ENSMUSG00000022534	Mefv	Mediterranean fever [Source:MGI Symbol;Acc:MGI:1859396]	2.39	0.00023108	NOD-like receptor signaling pathway ;Yersinia infection
Novel.5537	-	-	2.39	0.32985
ENSMUSG00000035403	Crb2	crumbs family member 2 [Source:MGI Symbol;Acc:MGI:2679260]	2.39	0.099534	Hippo signaling pathway
ENSMUSG00000058656	Samd12	sterile alpha motif domain containing 12 [Source:MGI Symbol;Acc:MGI:2444518]	2.39	0.41954
ENSMUSG00000025804	Ccr1	chemokine (C-C motif) receptor 1 [Source:MGI Symbol;Acc:MGI:104618]	2.39	0.14772	Cytokine-cytokine receptor interaction ;Viral protein interaction with cytokine and cytokine receptor ;Chemokine signaling pathway ;Human cytomegalovirus infection ;Kaposi sarcoma-associated herpesvirus infection
ENSMUSG00000042622	Maff	v-maf musculoaponeurotic fibrosarcoma oncogene family, protein F (avian) [Source:MGI Symbol;Acc:MGI:96910]	2.38	0.046407
ENSMUSG00000024044	Epb41l3	erythrocyte membrane protein band 4.1 like 3 [Source:MGI Symbol;Acc:MGI:103008]	2.38	1.3955e-05
ENSMUSG00000038179	Slamf7	SLAM family member 7 [Source:MGI Symbol;Acc:MGI:1922595]	2.38	0.017183
ENSMUSG00000005802	Slc30a4	solute carrier family 30 (zinc transporter), member 4 [Source:MGI Symbol;Acc:MGI:1345282]	2.38	0.011741
ENSMUSG00000015314	Slamf6	SLAM family member 6 [Source:MGI Symbol;Acc:MGI:1353620]	2.38	0.055431
ENSMUSG00000115333	Gm34590	predicted gene, 34590 [Source:MGI Symbol;Acc:MGI:5593749]	2.38	0.80558
ENSMUSG00000051504	Siglech	sialic acid binding Ig-like lectin H [Source:MGI Symbol;Acc:MGI:2443256]	2.38	0.068735	Hematopoietic cell lineage
ENSMUSG00000020429	Igfbp1	insulin-like growth factor binding protein 1 [Source:MGI Symbol;Acc:MGI:96436]	2.38	0.25324
ENSMUSG00000071656	Lrrn4cl	LRRN4 C-terminal like [Source:MGI Symbol;Acc:MGI:1916102]	2.38	0.31518
ENSMUSG00000048905	Bnip5	BCL2 interacting protein 5 [Source:MGI Symbol;Acc:MGI:1925441]	2.38	0.31797
ENSMUSG00000031103	Elf4	E74-like factor 4 (ets domain transcription factor) [Source:MGI Symbol;Acc:MGI:1928377]	2.37	5.7477e-06
ENSMUSG00000055170	Ifng	interferon gamma [Source:MGI Symbol;Acc:MGI:107656]	2.37	0.0086218	Proteasome ;Cytokine-cytokine receptor interaction ;HIF-1 signaling pathway ;Necroptosis ;TGF-beta signaling pathway ;Osteoclast differentiation ;Antigen processing and presentation ;JAK-STAT signaling pathway ;Natural killer cell mediated cytotoxicity ;IL-17 signaling pathway ;Th1 and Th2 cell differentiation ;Th17 cell differentiation ;T cell receptor signaling pathway ;Type I diabetes mellitus…
ENSMUSG00000010095	Slc3a2	solute carrier family 3 (activators of dibasic and neutral amino acid transport), member 2 [Source:MGI Symbol;Acc:MGI:96955]	2.37	0.0076278	mTOR signaling pathway ;Ferroptosis ;Protein digestion and absorption
ENSMUSG00000029377	Ereg	epiregulin [Source:MGI Symbol;Acc:MGI:107508]	2.37	0.04499	MAPK signaling pathway ;ErbB signaling pathway ;PI3K-Akt signaling pathway ;Colorectal cancer
ENSMUSG00000085766	2810430I11Rik	RIKEN cDNA 2810430I11 gene [Source:MGI Symbol;Acc:MGI:3590515]	2.37	0.69191
ENSMUSG00000074505	Fat3	FAT atypical cadherin 3 [Source:MGI Symbol;Acc:MGI:2444314]	2.37	0.69191
ENSMUSG00000067377	Tspan6	tetraspanin 6 [Source:MGI Symbol;Acc:MGI:1926264]	2.37	0.17471
ENSMUSG00000059921	Unc5c	unc-5 netrin receptor C [Source:MGI Symbol;Acc:MGI:1095412]	2.37	0.67832	Axon guidance
ENSMUSG00000028758	Kif17	kinesin family member 17 [Source:MGI Symbol;Acc:MGI:1098229]	2.37	0.67827
ENSMUSG00000070691	Runx3	runt related transcription factor 3 [Source:MGI Symbol;Acc:MGI:102672]	2.37	0.14605	Th1 and Th2 cell differentiation ;Epstein-Barr virus infection
ENSMUSG00000100764	Gm29155	predicted gene 29155 [Source:MGI Symbol;Acc:MGI:5579861]	2.37	0.95545
ENSMUSG00000102460	Gm38197	predicted gene, 38197 [Source:MGI Symbol;Acc:MGI:5611425]	2.37	0.95545
ENSMUSG00000115831	Gm48937	predicted gene, 48937 [Source:MGI Symbol;Acc:MGI:6118255]	2.37	0.95545
ENSMUSG00000113192	Gm18032	predicted gene, 18032 [Source:MGI Symbol;Acc:MGI:5010217]	2.37	0.95545
ENSMUSG00000024402	Lta	lymphotoxin A [Source:MGI Symbol;Acc:MGI:104797]	2.37	0.95545	Cytokine-cytokine receptor interaction ;Viral protein interaction with cytokine and cytokine receptor ;NF-kappa B signaling pathway ;TNF signaling pathway ;Type I diabetes mellitus ;Human T-cell leukemia virus 1 infection ;Herpes simplex virus 1 infection
ENSMUSG00000117534	Gm20161	predicted gene, 20161 [Source:MGI Symbol;Acc:MGI:5012346]	2.37	0.95545
ENSMUSG00000115082	Gm49189	predicted gene, 49189 [Source:MGI Symbol;Acc:MGI:6118629]	2.37	0.73244
ENSMUSG00000040495	Chrm4	cholinergic receptor, muscarinic 4 [Source:MGI Symbol;Acc:MGI:88399]	2.37	0.86218	Neuroactive ligand-receptor interaction ;Cholinergic synapse ;Regulation of actin cytoskeleton
ENSMUSG00000098651	Mir6999	microRNA 6999 [Source:MGI Symbol;Acc:MGI:5531055]	2.37	0.86218
ENSMUSG00000081718	Gm8261	predicted gene 8261 [Source:MGI Symbol;Acc:MGI:3647364]	2.37	0.86218
ENSMUSG00000073739	Gm16287	predicted gene 16287 [Source:MGI Symbol;Acc:MGI:3650322]	2.37	0.86218
ENSMUSG00000073116	Gm10471	predicted gene 10471 [Source:MGI Symbol;Acc:MGI:3641900]	2.37	0.86218
ENSMUSG00000048206	Dnajb8	DnaJ heat shock protein family (Hsp40) member B8 [Source:MGI Symbol;Acc:MGI:1922801]	2.37	0.86218
ENSMUSG00000084964	Gm15503	predicted gene 15503 [Source:MGI Symbol;Acc:MGI:3782950]	2.37	0.86218
ENSMUSG00000112737	Gm4898	predicted gene 4898 [Source:MGI Symbol;Acc:MGI:3647354]	2.37	0.86218
ENSMUSG00000110388	Gm30329	predicted gene, 30329 [Source:MGI Symbol;Acc:MGI:5589488]	2.37	0.86218
ENSMUSG00000032015	Pou2f3	POU domain, class 2, transcription factor 3 [Source:MGI Symbol;Acc:MGI:102565]	2.37	0.86218	Herpes simplex virus 1 infection ;Lipid and atherosclerosis
ENSMUSG00000032087	Dscaml1	DS cell adhesion molecule like 1 [Source:MGI Symbol;Acc:MGI:2150309]	2.37	0.86218
ENSMUSG00000110627	Gm18935	predicted gene, 18935 [Source:MGI Symbol;Acc:MGI:5011120]	2.37	0.86218
ENSMUSG00000040405	Havcr1	hepatitis A virus cellular receptor 1 [Source:MGI Symbol;Acc:MGI:2159680]	2.37	0.86218
ENSMUSG00000082481	Rps12-ps19	ribosomal protein S12, pseudogene 19 [Source:MGI Symbol;Acc:MGI:3652063]	2.37	0.86218
ENSMUSG00000113237	Gm6109	predicted gene 6109 [Source:MGI Symbol;Acc:MGI:3643032]	2.37	0.86218	Ribosome ;Coronavirus disease - COVID-19
ENSMUSG00000094707	A830019P07Rik	RIKEN cDNA A830019P07 gene [Source:MGI Symbol;Acc:MGI:3028035]	2.37	0.86218
ENSMUSG00000085931	Gm12648	predicted gene 12648 [Source:MGI Symbol;Acc:MGI:3649948]	2.37	0.95545
ENSMUSG00000118636	-	EF-hand calcium binding domain 10 (EFCAB10) pseudogene	2.37	0.95545
ENSMUSG00000059645	Gm7361	predicted gene 7361 [Source:MGI Symbol;Acc:MGI:3805965]	2.37	0.95545
ENSMUSG00000101166	Gm28496	predicted gene 28496 [Source:MGI Symbol;Acc:MGI:5579202]	2.37	0.95545
ENSMUSG00000030491	Tdrd12	tudor domain containing 12 [Source:MGI Symbol;Acc:MGI:1919231]	2.37	0.95545
ENSMUSG00000045246	Kcng4	potassium voltage-gated channel, subfamily G, member 4 [Source:MGI Symbol;Acc:MGI:1913983]	2.37	0.95545
ENSMUSG00000115691	Gm48914	predicted gene, 48914 [Source:MGI Symbol;Acc:MGI:6118221]	2.37	0.95545
ENSMUSG00000081965	Gm11620	predicted gene 11620 [Source:MGI Symbol;Acc:MGI:3650770]	2.37	0.95545
ENSMUSG00000114780	AI197445	expressed sequence AI197445 [Source:MGI Symbol;Acc:MGI:2145191]	2.37	0.95545
ENSMUSG00000097892	Gm26801	predicted gene, 26801 [Source:MGI Symbol;Acc:MGI:5477295]	2.37	0.86218
ENSMUSG00000103768	Gm37856	predicted gene, 37856 [Source:MGI Symbol;Acc:MGI:5611084]	2.37	0.86218
ENSMUSG00000094651	Gal3st2	galactose-3-O-sulfotransferase 2 [Source:MGI Symbol;Acc:MGI:2685834]	2.37	0.86218
ENSMUSG00000075425	Gm13547	predicted gene 13547 [Source:MGI Symbol;Acc:MGI:3650473]	2.37	0.86218
ENSMUSG00000079039	Gm11037	predicted gene 11037 [Source:MGI Symbol;Acc:MGI:3779261]	2.37	0.86218
ENSMUSG00000016327	Atp1b4	ATPase, (Na+)/K+ transporting, beta 4 polypeptide [Source:MGI Symbol;Acc:MGI:1915071]	2.37	0.86218	cGMP-PKG signaling pathway ;cAMP signaling pathway ;Cardiac muscle contraction ;Adrenergic signaling in cardiomyocytes ;Insulin secretion ;Thyroid hormone synthesis ;Thyroid hormone signaling pathway ;Aldosterone synthesis and secretion ;Aldosterone-regulated sodium reabsorption ;Endocrine and other factor-regulated calcium reabsorption ;Proximal tubule bicarbonate reclamation ;Salivary secretion…
ENSMUSG00000067215	Usp51	ubiquitin specific protease 51 [Source:MGI Symbol;Acc:MGI:3588217]	2.37	0.86218
ENSMUSG00000109031	Gm45201	predicted gene 45201 [Source:MGI Symbol;Acc:MGI:5753777]	2.37	0.86218
ENSMUSG00000109214	Gm44659	predicted gene 44659 [Source:MGI Symbol;Acc:MGI:5753235]	2.37	0.86218
ENSMUSG00000108693	Gm45153	predicted gene 45153 [Source:MGI Symbol;Acc:MGI:5753729]	2.37	0.86218
ENSMUSG00000112220	Gm36208	predicted gene, 36208 [Source:MGI Symbol;Acc:MGI:5595367]	2.37	0.86218
ENSMUSG00000110902	Gm33104	predicted gene, 33104 [Source:MGI Symbol;Acc:MGI:5592263]	2.37	0.86218
ENSMUSG00000110329	Gm45304	predicted gene 45304 [Source:MGI Symbol;Acc:MGI:5791140]	2.37	0.86218
ENSMUSG00000020908	Myh3	myosin, heavy polypeptide 3, skeletal muscle, embryonic [Source:MGI Symbol;Acc:MGI:1339709]	2.37	0.86218
ENSMUSG00000085126	Gm12589	predicted gene 12589 [Source:MGI Symbol;Acc:MGI:3650371]	2.37	0.86218
ENSMUSG00000085733	Arhgap27os1	Rho GTPase activating protein 27, opposite strand 1 [Source:MGI Symbol;Acc:MGI:3705097]	2.37	0.86218
ENSMUSG00000045521	Tssk2	testis-specific serine kinase 2 [Source:MGI Symbol;Acc:MGI:1347559]	2.37	0.86218
ENSMUSG00000024409	Psors1c2	psoriasis susceptibility 1 candidate 2 (human) [Source:MGI Symbol;Acc:MGI:1930025]	2.37	0.86218
ENSMUSG00000039693	Msantd3	Myb/SANT-like DNA-binding domain containing 3 [Source:MGI Symbol;Acc:MGI:1913915]	2.37	0.21515
ENSMUSG00000040522	Tlr8	toll-like receptor 8 [Source:MGI Symbol;Acc:MGI:2176887]	2.36	9.9719e-05	Neutrophil extracellular trap formation ;Toll-like receptor signaling pathway ;Coronavirus disease - COVID-19
ENSMUSG00000036887	C1qa	complement component 1, q subcomponent, alpha polypeptide [Source:MGI Symbol;Acc:MGI:88223]	2.36	0.00015455	Complement and coagulation cascades ;Prion disease ;Pertussis ;Chagas disease ;Staphylococcus aureus infection ;Coronavirus disease - COVID-19 ;Systemic lupus erythematosus
ENSMUSG00000027547	Sall4	spalt like transcription factor 4 [Source:MGI Symbol;Acc:MGI:2139360]	2.36	0.82616
ENSMUSG00000029126	Nsg1	neuron specific gene family member 1 [Source:MGI Symbol;Acc:MGI:109149]	2.36	0.13548
ENSMUSG00000090307	1700071M16Rik	RIKEN cDNA 1700071M16 gene [Source:MGI Symbol;Acc:MGI:1920754]	2.36	0.35357
ENSMUSG00000100625	1700016G22Rik	RIKEN cDNA 1700016G22 gene [Source:MGI Symbol;Acc:MGI:1919117]	2.36	0.72967
ENSMUSG00000079445	B3gnt7	UDP-GlcNAc:betaGal beta-1,3-N-acetylglucosaminyltransferase 7 [Source:MGI Symbol;Acc:MGI:2384394]	2.36	0.20839	Glycosaminoglycan biosynthesis - keratan sulfate
ENSMUSG00000032281	Acsbg1	acyl-CoA synthetase bubblegum family member 1 [Source:MGI Symbol;Acc:MGI:2385656]	2.36	0.60176	Fatty acid biosynthesis ;Fatty acid degradation ;Metabolic pathways ;Fatty acid metabolism ;PPAR signaling pathway ;Adipocytokine signaling pathway
ENSMUSG00000066755	Tnfsf18	tumor necrosis factor (ligand) superfamily, member 18 [Source:MGI Symbol;Acc:MGI:2673064]	2.36	0.72419	Cytokine-cytokine receptor interaction
ENSMUSG00000093384	Gm20689	predicted gene 20689 [Source:MGI Symbol;Acc:MGI:5313136]	2.36	0.72385
ENSMUSG00000049526	Tmem202	transmembrane protein 202 [Source:MGI Symbol;Acc:MGI:1921143]	2.36	0.72416
ENSMUSG00000003863	Ppfia3	protein tyrosine phosphatase, receptor type, f polypeptide (PTPRF), interacting protein (liprin), alpha 3 [Source:MGI Symbol;Acc:MGI:1924037]	2.36	0.72236
ENSMUSG00002075406	5S_rRNA	5S ribosomal RNA [Source:RFAM;Acc:RF00001]	2.36	0.6911
ENSMUSG00000007989	Fzd3	frizzled class receptor 3 [Source:MGI Symbol;Acc:MGI:108476]	2.35	0.01167	mTOR signaling pathway ;Wnt signaling pathway ;Axon guidance ;Hippo signaling pathway ;Signaling pathways regulating pluripotency of stem cells ;Melanogenesis ;Cushing syndrome ;Alzheimer disease ;Pathways of neurodegeneration - multiple diseases ;Human papillomavirus infection ;Pathways in cancer ;Proteoglycans in cancer ;MicroRNAs in cancer ;Basal cell carcinoma ;Breast cancer ;Hepatocellular c…
ENSMUSG00000049804	Armcx4	armadillo repeat containing, X-linked 4 [Source:MGI Symbol;Acc:MGI:2147887]	2.35	0.00031971
ENSMUSG00000032334	Loxl1	lysyl oxidase-like 1 [Source:MGI Symbol;Acc:MGI:106096]	2.35	5.041e-06
ENSMUSG00000001025	S100a6	S100 calcium binding protein A6 (calcyclin) [Source:MGI Symbol;Acc:MGI:1339467]	2.35	0.016192
ENSMUSG00000021306	Gpr137b	G protein-coupled receptor 137B [Source:MGI Symbol;Acc:MGI:1891463]	2.35	0.00014347
ENSMUSG00000027907	S100a11	S100 calcium binding protein A11 [Source:MGI Symbol;Acc:MGI:1338798]	2.35	0.0096146
ENSMUSG00000026600	Soat1	sterol O-acyltransferase 1 [Source:MGI Symbol;Acc:MGI:104665]	2.35	6.5923e-07	Steroid biosynthesis ;Cholesterol metabolism
ENSMUSG00000038508	Gdf15	growth differentiation factor 15 [Source:MGI Symbol;Acc:MGI:1346047]	2.35	0.0011303	Cytokine-cytokine receptor interaction
ENSMUSG00000035783	Acta2	actin, alpha 2, smooth muscle, aorta [Source:MGI Symbol;Acc:MGI:87909]	2.35	0.012704	Vascular smooth muscle contraction ;Apelin signaling pathway ;Relaxin signaling pathway
ENSMUSG00000021624	Cd180	CD180 antigen [Source:MGI Symbol;Acc:MGI:1194924]	2.35	0.00045345
ENSMUSG00000049281	Scn3b	sodium channel, voltage-gated, type III, beta [Source:MGI Symbol;Acc:MGI:1918882]	2.35	0.41748
ENSMUSG00000024673	Ms4a1	membrane-spanning 4-domains, subfamily A, member 1 [Source:MGI Symbol;Acc:MGI:88321]	2.35	0.077644	Hematopoietic cell lineage
ENSMUSG00000036894	Rap2b	RAP2B, member of RAS oncogene family [Source:MGI Symbol;Acc:MGI:1921262]	2.34	3.1142e-05
ENSMUSG00000037849	Ifi206	interferon activated gene 206 [Source:MGI Symbol;Acc:MGI:3646410]	2.34	0.0016128
ENSMUSG00000049409	Prokr1	prokineticin receptor 1 [Source:MGI Symbol;Acc:MGI:1929676]	2.34	0.32091
ENSMUSG00000038264	Sema7a	sema domain, immunoglobulin domain (Ig), and GPI membrane anchor, (semaphorin) 7A [Source:MGI Symbol;Acc:MGI:1306826]	2.34	0.14062	Axon guidance
ENSMUSG00000105929	Gm43693	predicted gene 43693 [Source:MGI Symbol;Acc:MGI:5663830]	2.34	0.49487
ENSMUSG00000022122	Ednrb	endothelin receptor type B [Source:MGI Symbol;Acc:MGI:102720]	2.33	2.1551e-08	Calcium signaling pathway ;cGMP-PKG signaling pathway ;Neuroactive ligand-receptor interaction ;Melanogenesis ;Relaxin signaling pathway ;Pathways in cancer
Novel.13707	-	-	2.33	0.018779
ENSMUSG00000048763	Hoxb3	homeobox B3 [Source:MGI Symbol;Acc:MGI:96184]	2.33	0.35616
ENSMUSG00000089661	Mia	melanoma inhibitory activity [Source:MGI Symbol;Acc:MGI:109615]	2.33	0.80719
ENSMUSG00000041046	Ramp3	receptor (calcitonin) activity modifying protein 3 [Source:MGI Symbol;Acc:MGI:1860292]	2.33	0.42845	Vascular smooth muscle contraction
ENSMUSG00000082676	Gm11843	predicted gene 11843 [Source:MGI Symbol;Acc:MGI:3651166]	2.33	0.15115
ENSMUSG00000025408	Ddit3	DNA-damage inducible transcript 3 [Source:MGI Symbol;Acc:MGI:109247]	2.32	0.0071079	MAPK signaling pathway ;Protein processing in endoplasmic reticulum ;Apoptosis ;Non-alcoholic fatty liver disease ;Alzheimer disease ;Parkinson disease ;Amyotrophic lateral sclerosis ;Prion disease ;Pathways of neurodegeneration - multiple diseases ;Transcriptional misregulation in cancer ;Lipid and atherosclerosis
ENSMUSG00000023972	Ptk7	PTK7 protein tyrosine kinase 7 [Source:MGI Symbol;Acc:MGI:1918711]	2.32	0.00047495
ENSMUSG00000066684	Pilrb1	paired immunoglobin-like type 2 receptor beta 1 [Source:MGI Symbol;Acc:MGI:2450532]	2.32	0.00034923	Herpes simplex virus 1 infection
ENSMUSG00000043110	Lrrn4	leucine rich repeat neuronal 4 [Source:MGI Symbol;Acc:MGI:2445154]	2.32	0.006523
ENSMUSG00000061048	Cdh3	cadherin 3 [Source:MGI Symbol;Acc:MGI:88356]	2.32	0.0117	Cell adhesion molecules
ENSMUSG00000085786	Gm15987	predicted gene 15987 [Source:MGI Symbol;Acc:MGI:3801849]	2.32	0.023927
ENSMUSG00000039542	Ncam1	neural cell adhesion molecule 1 [Source:MGI Symbol;Acc:MGI:97281]	2.32	0.0065376	Cell adhesion molecules ;Prion disease
ENSMUSG00000101389	Ms4a4a	membrane-spanning 4-domains, subfamily A, member 4A [Source:MGI Symbol;Acc:MGI:3643932]	2.32	0.0039652
ENSMUSG00000045551	Fpr1	formyl peptide receptor 1 [Source:MGI Symbol;Acc:MGI:107443]	2.32	0.0021301	Rap1 signaling pathway ;Neuroactive ligand-receptor interaction ;Neutrophil extracellular trap formation ;Staphylococcus aureus infection
ENSMUSG00000054598	9130230L23Rik	RIKEN cDNA 9130230L23 gene [Source:MGI Symbol;Acc:MGI:3041166]	2.32	0.31061
ENSMUSG00000053141	Ptprt	protein tyrosine phosphatase, receptor type, T [Source:MGI Symbol;Acc:MGI:1321152]	2.32	0.71662
ENSMUSG00000029361	Nos1	nitric oxide synthase 1, neuronal [Source:MGI Symbol;Acc:MGI:97360]	2.32	0.71642	Arginine biosynthesis ;Arginine and proline metabolism ;Metabolic pathways ;Calcium signaling pathway ;Phagosome ;Apelin signaling pathway ;Circadian entrainment ;Long-term depression ;Relaxin signaling pathway ;Salivary secretion ;Alzheimer disease ;Amyotrophic lateral sclerosis ;Pathways of neurodegeneration - multiple diseases
ENSMUSG00000031428	Zcchc18	zinc finger, CCHC domain containing 18 [Source:MGI Symbol;Acc:MGI:1914245]	2.32	0.49662
ENSMUSG00000048096	Lmod1	leiomodin 1 (smooth muscle) [Source:MGI Symbol;Acc:MGI:2135671]	2.32	0.19198
ENSMUSG00000104306	Gm36972	predicted gene, 36972 [Source:MGI Symbol;Acc:MGI:5610200]	2.32	0.59353
ENSMUSG00000023132	Gzma	granzyme A [Source:MGI Symbol;Acc:MGI:109266]	2.32	0.36199	Neuroactive ligand-receptor interaction
ENSMUSG00000058715	Fcer1g	Fc receptor, IgE, high affinity I, gamma polypeptide [Source:MGI Symbol;Acc:MGI:95496]	2.31	0.0003734	Sphingolipid signaling pathway ;Phospholipase D signaling pathway ;Platelet activation ;C-type lectin receptor signaling pathway ;Natural killer cell mediated cytotoxicity ;Fc epsilon RI signaling pathway ;Tuberculosis ;Asthma
ENSMUSG00000071073	Lrrc73	leucine rich repeat containing 73 [Source:MGI Symbol;Acc:MGI:2684934]	2.31	0.35648
ENSMUSG00000005148	Klf5	Kruppel-like factor 5 [Source:MGI Symbol;Acc:MGI:1338056]	2.31	0.10522	Chemical carcinogenesis - receptor activation
Novel.5608	-	-	2.31	0.50317
ENSMUSG00000105843	Gm19439	predicted gene, 19439 [Source:MGI Symbol;Acc:MGI:5011624]	2.31	0.63712
ENSMUSG00000079657	Rab26	RAB26, member RAS oncogene family [Source:MGI Symbol;Acc:MGI:2443284]	2.31	0.81561
ENSMUSG00000040904	Gm21988	predicted gene 21988 [Source:MGI Symbol;Acc:MGI:5439457]	2.31	0.80221
ENSMUSG00000026114	Cnga3	cyclic nucleotide gated channel alpha 3 [Source:MGI Symbol;Acc:MGI:1341818]	2.31	0.8156	cAMP signaling pathway ;Olfactory transduction
ENSMUSG00000068855	H2ac20	H2A clustered histone 20 [Source:MGI Symbol;Acc:MGI:2448316]	2.31	0.8156	Necroptosis ;Neutrophil extracellular trap formation ;Alcoholism ;Systemic lupus erythematosus
ENSMUSG00000106575	Gm42613	predicted gene 42613 [Source:MGI Symbol;Acc:MGI:5662750]	2.31	0.79968
ENSMUSG00000118027	Gm10802	predicted gene 10802 [Source:MGI Symbol;Acc:MGI:3641658]	2.31	0.80021
ENSMUSG00000081434	Gm14165	predicted gene 14165 [Source:MGI Symbol;Acc:MGI:3650537]	2.31	0.79829
ENSMUSG00000004359	Spic	Spi-C transcription factor (Spi-1/PU.1 related) [Source:MGI Symbol;Acc:MGI:1341168]	2.3	0.00026659
ENSMUSG00000058818	Pirb	paired Ig-like receptor B [Source:MGI Symbol;Acc:MGI:894311]	2.3	1.0825e-08	Osteoclast differentiation ;B cell receptor signaling pathway
ENSMUSG00000031273	Col4a6	collagen, type IV, alpha 6 [Source:MGI Symbol;Acc:MGI:2152695]	2.3	0.020505	PI3K-Akt signaling pathway ;Focal adhesion ;ECM-receptor interaction ;Relaxin signaling pathway ;AGE-RAGE signaling pathway in diabetic complications ;Protein digestion and absorption ;Amoebiasis ;Human papillomavirus infection ;Pathways in cancer ;Small cell lung cancer
ENSMUSG00000021569	Trip13	thyroid hormone receptor interactor 13 [Source:MGI Symbol;Acc:MGI:1916966]	2.3	0.014143
ENSMUSG00000003573	Homer3	homer scaffolding protein 3 [Source:MGI Symbol;Acc:MGI:1347359]	2.3	0.0014047	FoxO signaling pathway ;Glutamatergic synapse
ENSMUSG00000023169	Slc38a1	solute carrier family 38, member 1 [Source:MGI Symbol;Acc:MGI:2145895]	2.3	4.0968e-07	Glutamatergic synapse ;GABAergic synapse
ENSMUSG00000072437	Nanos1	nanos C2HC-type zinc finger 1 [Source:MGI Symbol;Acc:MGI:2669254]	2.3	0.42845
ENSMUSG00000049410	Zfp683	zinc finger protein 683 [Source:MGI Symbol;Acc:MGI:3650254]	2.3	0.54028
ENSMUSG00000061816	Myl1	myosin, light polypeptide 1 [Source:MGI Symbol;Acc:MGI:97269]	2.3	0.58274
ENSMUSG00000085517	Gm12963	predicted gene 12963 [Source:MGI Symbol;Acc:MGI:3651569]	2.3	0.50169
ENSMUSG00000052125	F730043M19Rik	RIKEN cDNA F730043M19 gene [Source:MGI Symbol;Acc:MGI:2443237]	2.29	0.025015
ENSMUSG00000022665	Ccdc80	coiled-coil domain containing 80 [Source:MGI Symbol;Acc:MGI:1915146]	2.29	1.3501e-05
ENSMUSG00000053580	Tanc2	tetratricopeptide repeat, ankyrin repeat and coiled-coil containing 2 [Source:MGI Symbol;Acc:MGI:2444121]	2.29	0.012821
ENSMUSG00000005686	Ampd3	adenosine monophosphate deaminase 3 [Source:MGI Symbol;Acc:MGI:1096344]	2.29	0.0038024	Purine metabolism ;Metabolic pathways
ENSMUSG00000020077	Srgn	serglycin [Source:MGI Symbol;Acc:MGI:97756]	2.29	0.00037036
ENSMUSG00000026748	Plxdc2	plexin domain containing 2 [Source:MGI Symbol;Acc:MGI:1914698]	2.29	4.1775e-05
ENSMUSG00000036526	Card11	caspase recruitment domain family, member 11 [Source:MGI Symbol;Acc:MGI:1916978]	2.29	0.037137	NF-kappa B signaling pathway ;T cell receptor signaling pathway ;B cell receptor signaling pathway
ENSMUSG00000099398	Ms4a14	membrane-spanning 4-domains, subfamily A, member 14 [Source:MGI Symbol;Acc:MGI:2686122]	2.29	0.038503
ENSMUSG00000093445	Lrch4	leucine-rich repeats and calponin homology (CH) domain containing 4 [Source:MGI Symbol;Acc:MGI:1917193]	2.29	0.40622
ENSMUSG00000117239	Gpr31c	G protein-coupled receptor 31, D17Leh66c region [Source:MGI Symbol;Acc:MGI:1354371]	2.29	0.28893
ENSMUSG00000025977	Boll	boule homolog, RNA binding protein [Source:MGI Symbol;Acc:MGI:1922638]	2.29	0.64026
ENSMUSG00000112843	Gm46224	predicted gene, 46224 [Source:MGI Symbol;Acc:MGI:5825861]	2.29	0.27089
ENSMUSG00000044645	Gm7334	predicted gene 7334 [Source:MGI Symbol;Acc:MGI:3647393]	2.29	0.46686
ENSMUSG00000073491	Ifi213	interferon activated gene 213 [Source:MGI Symbol;Acc:MGI:3695276]	2.28	0.0015806
ENSMUSG00000021298	Gpr132	G protein-coupled receptor 132 [Source:MGI Symbol;Acc:MGI:1890220]	2.28	0.011357
ENSMUSG00000023992	Trem2	triggering receptor expressed on myeloid cells 2 [Source:MGI Symbol;Acc:MGI:1913150]	2.28	0.001057	Osteoclast differentiation
ENSMUSG00000023008	Fmnl3	formin-like 3 [Source:MGI Symbol;Acc:MGI:109569]	2.28	0.00013816
ENSMUSG00000040552	C3ar1	complement component 3a receptor 1 [Source:MGI Symbol;Acc:MGI:1097680]	2.28	6.8408e-07	Neuroactive ligand-receptor interaction ;Complement and coagulation cascades ;Staphylococcus aureus infection ;Coronavirus disease - COVID-19
ENSMUSG00000024300	Myo1f	myosin IF [Source:MGI Symbol;Acc:MGI:107711]	2.28	3.8108e-06
ENSMUSG00000004730	Adgre1	adhesion G protein-coupled receptor E1 [Source:MGI Symbol;Acc:MGI:106912]	2.28	0.0014527
ENSMUSG00000028362	Tnfsf8	tumor necrosis factor (ligand) superfamily, member 8 [Source:MGI Symbol;Acc:MGI:88328]	2.28	0.56675	Cytokine-cytokine receptor interaction
ENSMUSG00000093327	Mir5107	microRNA 5107 [Source:MGI Symbol;Acc:MGI:4950427]	2.28	0.81932
ENSMUSG00000108353	Gm45205	predicted gene 45205 [Source:MGI Symbol;Acc:MGI:5753781]	2.28	0.82025
ENSMUSG00000021391	Cenpp	centromere protein P [Source:MGI Symbol;Acc:MGI:1913586]	2.28	0.465
ENSMUSG00000029679	Hyal6	hyaluronoglucosaminidase 6 [Source:MGI Symbol;Acc:MGI:1921659]	2.28	0.63467	Glycosaminoglycan degradation ;Metabolic pathways ;Lysosome
ENSMUSG00000045912	C2cd4c	C2 calcium-dependent domain containing 4C [Source:MGI Symbol;Acc:MGI:2685084]	2.28	0.16587
ENSMUSG00000044206	Vsig4	V-set and immunoglobulin domain containing 4 [Source:MGI Symbol;Acc:MGI:2679720]	2.27	0.00028079	Complement and coagulation cascades
ENSMUSG00000056515	Rab31	RAB31, member RAS oncogene family [Source:MGI Symbol;Acc:MGI:1914603]	2.27	9.4511e-08	Endocytosis
ENSMUSG00000001034	Mapk7	mitogen-activated protein kinase 7 [Source:MGI Symbol;Acc:MGI:1346347]	2.27	0.0010359	MAPK signaling pathway ;Gap junction ;IL-17 signaling pathway ;Neurotrophin signaling pathway ;GnRH signaling pathway ;Oxytocin signaling pathway ;MicroRNAs in cancer ;Fluid shear stress and atherosclerosis
ENSMUSG00000002699	Lcp2	lymphocyte cytosolic protein 2 [Source:MGI Symbol;Acc:MGI:1321402]	2.27	0.0021589	Rap1 signaling pathway ;Osteoclast differentiation ;Platelet activation ;Natural killer cell mediated cytotoxicity ;T cell receptor signaling pathway ;Fc epsilon RI signaling pathway ;Yersinia infection
ENSMUSG00000094017	Gm13160	predicted gene 13160 [Source:MGI Symbol;Acc:MGI:3649984]	2.27	0.65961
ENSMUSG00000106296	4632404M16Rik	RIKEN cDNA 4632404M16 gene [Source:MGI Symbol;Acc:MGI:1921598]	2.27	0.96058
ENSMUSG00000024903	Lao1	L-amino acid oxidase 1 [Source:MGI Symbol;Acc:MGI:2140628]	2.27	0.96058	Alanine, aspartate and glutamate metabolism ;Cysteine and methionine metabolism ;Valine, leucine and isoleucine degradation ;Tyrosine metabolism ;Phenylalanine metabolism ;Tryptophan metabolism ;Phenylalanine, tyrosine and tryptophan biosynthesis ;Metabolic pathways
ENSMUSG00000076571	Igkv5-37	immunoglobulin kappa variable 5-37 [Source:MGI Symbol;Acc:MGI:2686256]	2.27	0.96058
ENSMUSG00000031898	Dpep3	dipeptidase 3 [Source:MGI Symbol;Acc:MGI:1919104]	2.27	0.96058
ENSMUSG00000059854	Hydin	HYDIN, axonemal central pair apparatus protein [Source:MGI Symbol;Acc:MGI:2389007]	2.27	0.96058
ENSMUSG00000031780	Ccl17	chemokine (C-C motif) ligand 17 [Source:MGI Symbol;Acc:MGI:1329039]	2.27	0.96058	Cytokine-cytokine receptor interaction ;Viral protein interaction with cytokine and cytokine receptor ;Chemokine signaling pathway ;C-type lectin receptor signaling pathway ;IL-17 signaling pathway
ENSMUSG00000110486	Gm45877	predicted gene 45877 [Source:MGI Symbol;Acc:MGI:5804992]	2.27	0.96058
ENSMUSG00000055022	Cntn1	contactin 1 [Source:MGI Symbol;Acc:MGI:105980]	2.27	0.96058	Cell adhesion molecules
ENSMUSG00000046834	Krt1	keratin 1 [Source:MGI Symbol;Acc:MGI:96698]	2.27	0.96058
ENSMUSG00000089849	Runx2os2	runt related transcription factor 2, opposite strand 2 [Source:MGI Symbol;Acc:MGI:1926132]	2.27	0.96058
ENSMUSG00000039577	Nphp4	nephronophthisis 4 (juvenile) homolog (human) [Source:MGI Symbol;Acc:MGI:2384210]	2.27	0.5246
ENSMUSG00000102606	Rpl21-ps1	ribosomal protein 21, pseudogene 1 [Source:MGI Symbol;Acc:MGI:3647596]	2.27	0.96058
ENSMUSG00000070504	Fcrl6	Fc receptor-like 6 [Source:MGI Symbol;Acc:MGI:3618339]	2.27	0.96058
ENSMUSG00000106515	Gm30382	predicted gene, 30382 [Source:MGI Symbol;Acc:MGI:5589541]	2.27	0.96058
ENSMUSG00000068893	Sprr2a2	small proline-rich protein 2A2 [Source:MGI Symbol;Acc:MGI:3845026]	2.27	0.96058
ENSMUSG00000086320	Gm12840	predicted gene 12840 [Source:MGI Symbol;Acc:MGI:3650917]	2.27	0.96058
ENSMUSG00000104347	Gm37689	predicted gene, 37689 [Source:MGI Symbol;Acc:MGI:5610917]	2.27	0.96058
ENSMUSG00000037428	Vgf	VGF nerve growth factor inducible [Source:MGI Symbol;Acc:MGI:1343180]	2.27	0.96058
ENSMUSG00000030206	Gsg1	germ cell associated 1 [Source:MGI Symbol;Acc:MGI:1194499]	2.27	0.96058
ENSMUSG00000094076	Gm4767	predicted gene 4767 [Source:MGI Symbol;Acc:MGI:3644409]	2.27	0.96058	Herpes simplex virus 1 infection
ENSMUSG00000109927	Gm45264	predicted gene 45264 [Source:MGI Symbol;Acc:MGI:5791100]	2.27	0.96058
ENSMUSG00000097677	Gm26611	predicted gene, 26611 [Source:MGI Symbol;Acc:MGI:5477105]	2.27	0.96058
ENSMUSG00000056895	H2bu2	H2B.U histone 2 [Source:MGI Symbol;Acc:MGI:1925553]	2.27	0.96058	Neutrophil extracellular trap formation ;Alcoholism ;Viral carcinogenesis ;Systemic lupus erythematosus
ENSMUSG00000038067	Csf3	colony stimulating factor 3 (granulocyte) [Source:MGI Symbol;Acc:MGI:1339751]	2.27	0.96058	Cytokine-cytokine receptor interaction ;PI3K-Akt signaling pathway ;JAK-STAT signaling pathway ;Hematopoietic cell lineage ;IL-17 signaling pathway ;Malaria ;Coronavirus disease - COVID-19
ENSMUSG00000114903	Gm46419	predicted gene, 46419 [Source:MGI Symbol;Acc:MGI:5826056]	2.27	0.96058
ENSMUSG00000089607	Gm22500	predicted gene, 22500 [Source:MGI Symbol;Acc:MGI:5452277]	2.27	0.96058
ENSMUSG00000097139	Gm26626	predicted gene, 26626 [Source:MGI Symbol;Acc:MGI:5477120]	2.27	0.96058
ENSMUSG00000090675	Olfr111	olfactory receptor 111 [Source:MGI Symbol;Acc:MGI:2177494]	2.27	0.96058	Olfactory transduction
ENSMUSG00000076376	Mir674	microRNA 674 [Source:MGI Symbol;Acc:MGI:3629631]	2.27	0.96058
ENSMUSG00000081597	Gm14506	predicted gene 14506 [Source:MGI Symbol;Acc:MGI:3705552]	2.27	0.96058
ENSMUSG00000093390	Gm20652	predicted gene 20652 [Source:MGI Symbol;Acc:MGI:5313099]	2.27	0.96058
ENSMUSG00000105355	Gm40117	predicted gene, 40117 [Source:MGI Symbol;Acc:MGI:5623002]	2.27	0.96058
ENSMUSG00000036853	Mcoln3	mucolipin 3 [Source:MGI Symbol;Acc:MGI:1890500]	2.27	0.96058	Calcium signaling pathway
ENSMUSG00000073753	Gm10571	predicted gene 10571 [Source:MGI Symbol;Acc:MGI:3708701]	2.27	0.96058
ENSMUSG00000028226	Mmp16	matrix metallopeptidase 16 [Source:MGI Symbol;Acc:MGI:1276107]	2.27	0.96058	Parathyroid hormone synthesis, secretion and action ;MicroRNAs in cancer
ENSMUSG00000097279	Gm5106	predicted gene 5106 [Source:MGI Symbol;Acc:MGI:3643983]	2.27	0.96058
ENSMUSG00000107863	Gm44389	predicted gene, 44389 [Source:MGI Symbol;Acc:MGI:5690781]	2.27	0.96058
ENSMUSG00000092090	Gm3294	predicted gene 3294 [Source:MGI Symbol;Acc:MGI:3781472]	2.27	0.96058
ENSMUSG00000097742	Gm26535	predicted gene, 26535 [Source:MGI Symbol;Acc:MGI:5477029]	2.27	0.96058
ENSMUSG00000112716	4930471E19Rik	RIKEN cDNA 4930471E19 gene [Source:MGI Symbol;Acc:MGI:1922162]	2.27	0.96058
ENSMUSG00002075476	5S_rRNA	5S ribosomal RNA [Source:RFAM;Acc:RF00001]	2.27	0.96058
ENSMUSG00000083015	Gm16518	predicted gene, 16518 [Source:MGI Symbol;Acc:MGI:4360828]	2.27	0.96058
ENSMUSG00000061615	H2ac4	H2A clustered histone 4 [Source:MGI Symbol;Acc:MGI:2448306]	2.27	0.96058	Necroptosis ;Neutrophil extracellular trap formation ;Alcoholism ;Systemic lupus erythematosus
ENSMUSG00000087319	Gm15907	predicted gene 15907 [Source:MGI Symbol;Acc:MGI:3801930]	2.27	0.96058
ENSMUSG00000059301	Gm5434	predicted gene 5434 [Source:MGI Symbol;Acc:MGI:3646221]	2.27	0.96058
ENSMUSG00000103174	Gm37168	predicted gene, 37168 [Source:MGI Symbol;Acc:MGI:5610396]	2.27	0.96058
ENSMUSG00000118563	Gm53031	predicted gene, 53031 [Source:MGI Symbol;Acc:MGI:6388924]	2.27	0.96058
ENSMUSG00000036131	Frmd7	FERM domain containing 7 [Source:MGI Symbol;Acc:MGI:2686379]	2.27	0.96058
ENSMUSG00000097532	Gm4349	predicted gene 4349 [Source:MGI Symbol;Acc:MGI:3782533]	2.27	0.96058
ENSMUSG00000106313	Gm9402	predicted gene 9402 [Source:MGI Symbol;Acc:MGI:3648832]	2.27	0.96058
ENSMUSG00000090817	Gm4450	predicted gene 4450 [Source:MGI Symbol;Acc:MGI:3782634]	2.27	0.96058	Steroid hormone biosynthesis ;Metabolic pathways ;Ovarian steroidogenesis ;Aldosterone synthesis and secretion ;Cortisol synthesis and secretion ;Cushing syndrome
ENSMUSG00000049649	Gpr3	G-protein coupled receptor 3 [Source:MGI Symbol;Acc:MGI:101908]	2.27	0.96058
ENSMUSG00000106623	Gm43335	predicted gene 43335 [Source:MGI Symbol;Acc:MGI:5663472]	2.27	0.96058
ENSMUSG00000106758	Gm42731	predicted gene 42731 [Source:MGI Symbol;Acc:MGI:5662868]	2.27	0.96058
ENSMUSG00000097084	Foxl1	forkhead box L1 [Source:MGI Symbol;Acc:MGI:1347469]	2.27	0.96058
ENSMUSG00000076871	Trdj2	T cell receptor delta joining 2 [Source:MGI Symbol;Acc:MGI:4887422]	2.27	0.96058
ENSMUSG00000095528	Gm10375	predicted gene 10375 [Source:MGI Symbol;Acc:MGI:3704433]	2.27	0.96058
ENSMUSG00000110972	5830462O15Rik	RIKEN cDNA 5830462O15 gene [Source:MGI Symbol;Acc:MGI:1923360]	2.27	0.96058
ENSMUSG00000078141	Gm2399	predicted gene 2399 [Source:MGI Symbol;Acc:MGI:3780567]	2.27	0.96058
ENSMUSG00000098026	Gm27014	predicted gene, 27014 [Source:MGI Symbol;Acc:MGI:5504129]	2.27	0.96058
ENSMUSG00000059213	Ddn	dendrin [Source:MGI Symbol;Acc:MGI:108101]	2.27	0.96058
ENSMUSG00000013562	4833413E03Rik	RIKEN cDNA 4833413E03 gene [Source:MGI Symbol;Acc:MGI:1925354]	2.27	0.96058
ENSMUSG00000104088	Gm38275	predicted gene, 38275 [Source:MGI Symbol;Acc:MGI:5611503]	2.27	0.96058
ENSMUSG00000087667	Gm13381	predicted gene 13381 [Source:MGI Symbol;Acc:MGI:3649650]	2.27	0.70108
ENSMUSG00000102900	Gm37811	predicted gene, 37811 [Source:MGI Symbol;Acc:MGI:5611039]	2.27	0.70198
ENSMUSG00000103260	Gm8146	predicted gene 8146 [Source:MGI Symbol;Acc:MGI:3644273]	2.27	0.72134
ENSMUSG00000104777	Gm4865	predicted gene 4865 [Source:MGI Symbol;Acc:MGI:3647137]	2.27	0.72134
ENSMUSG00000085139	A730046J19Rik	RIKEN cDNA A730046J19 gene [Source:MGI Symbol;Acc:MGI:2442684]	2.27	0.16393
ENSMUSG00000095115	Itpripl2	inositol 1,4,5-triphosphate receptor interacting protein-like 2 [Source:MGI Symbol;Acc:MGI:2442416]	2.26	2.5832e-05
ENSMUSG00000038524	Fchsd1	FCH and double SH3 domains 1 [Source:MGI Symbol;Acc:MGI:2441771]	2.26	0.037274
ENSMUSG00000090877	Hspa1b	heat shock protein 1B [Source:MGI Symbol;Acc:MGI:99517]	2.26	2.7399e-11	Spliceosome ;MAPK signaling pathway ;Protein processing in endoplasmic reticulum ;Endocytosis ;Longevity regulating pathway - multiple species ;Antigen processing and presentation ;Estrogen signaling pathway ;Prion disease ;Legionellosis ;Toxoplasmosis ;Measles ;Lipid and atherosclerosis
ENSMUSG00000027574	Nkain4	Na+/K+ transporting ATPase interacting 4 [Source:MGI Symbol;Acc:MGI:1915372]	2.26	0.018801
ENSMUSG00000047798	Cd300lf	CD300 molecule like family member F [Source:MGI Symbol;Acc:MGI:2442359]	2.26	0.00074886
ENSMUSG00000032997	Chpf	chondroitin polymerizing factor [Source:MGI Symbol;Acc:MGI:106576]	2.26	0.01045	Glycosaminoglycan biosynthesis - chondroitin sulfate / dermatan sulfate ;Metabolic pathways
ENSMUSG00000038421	Fcrla	Fc receptor-like A [Source:MGI Symbol;Acc:MGI:2138647]	2.26	0.3612
ENSMUSG00000106930	Gm6450	predicted gene 6450 [Source:MGI Symbol;Acc:MGI:3648082]	2.26	0.05434
ENSMUSG00000086669	AA645442	expressed sequence AA645442 [Source:MGI Symbol;Acc:MGI:3035071]	2.26	0.93785
ENSMUSG00000056162	Cndp1	carnosine dipeptidase 1 (metallopeptidase M20 family) [Source:MGI Symbol;Acc:MGI:2451097]	2.26	0.93797	Arginine and proline metabolism ;Histidine metabolism ;beta-Alanine metabolism ;Metabolic pathways
ENSMUSG00000085129	5031425F14Rik	RIKEN cDNA 5031425F14 gene [Source:MGI Symbol;Acc:MGI:2442533]	2.26	0.4048
ENSMUSG00000025007	Aldh18a1	aldehyde dehydrogenase 18 family, member A1 [Source:MGI Symbol;Acc:MGI:1888908]	2.26	0.074188	Arginine and proline metabolism ;Metabolic pathways ;Biosynthesis of amino acids
ENSMUSG00000085761	4930455G09Rik	RIKEN cDNA 4930455G09 gene [Source:MGI Symbol;Acc:MGI:1926167]	2.26	0.33559
ENSMUSG00000021950	Anxa8	annexin A8 [Source:MGI Symbol;Acc:MGI:1201374]	2.26	0.074638
ENSMUSG00000082605	Gm16148	predicted gene 16148 [Source:MGI Symbol;Acc:MGI:3801829]	2.26	0.96058
Novel.22563	-	-	2.26	0.96058
ENSMUSG00000092528	Nlrp1c-ps	NLR family, pyrin domain containing 1C, pseudogene [Source:MGI Symbol;Acc:MGI:3582962]	2.26	0.64033
ENSMUSG00000003452	Bicd1	BICD cargo adaptor 1 [Source:MGI Symbol;Acc:MGI:1101760]	2.25	0.02481
ENSMUSG00000043263	Ifi209	interferon activated gene 209 [Source:MGI Symbol;Acc:MGI:2138243]	2.25	5.9911e-06
ENSMUSG00000028532	Cachd1	cache domain containing 1 [Source:MGI Symbol;Acc:MGI:2444177]	2.25	0.0040602
ENSMUSG00000036905	C1qb	complement component 1, q subcomponent, beta polypeptide [Source:MGI Symbol;Acc:MGI:88224]	2.25	0.00022133	Complement and coagulation cascades ;Prion disease ;Pertussis ;Chagas disease ;Staphylococcus aureus infection ;Coronavirus disease - COVID-19 ;Systemic lupus erythematosus
ENSMUSG00000036931	Nfkbid	nuclear factor of kappa light polypeptide gene enhancer in B cells inhibitor, delta [Source:MGI Symbol;Acc:MGI:3041243]	2.25	0.057825
ENSMUSG00000080845	Gm9115	predicted gene 9115 [Source:MGI Symbol;Acc:MGI:3648181]	2.25	0.13808
ENSMUSG00000038352	Arl5c	ADP-ribosylation factor-like 5C [Source:MGI Symbol;Acc:MGI:3028577]	2.24	0.0029962
ENSMUSG00000030187	Klra2	killer cell lectin-like receptor, subfamily A, member 2 [Source:MGI Symbol;Acc:MGI:101906]	2.24	1.7571e-05
ENSMUSG00000035049	Rrp12	ribosomal RNA processing 12 homolog [Source:MGI Symbol;Acc:MGI:2147437]	2.24	0.0097673
ENSMUSG00000018008	Cyth4	cytohesin 4 [Source:MGI Symbol;Acc:MGI:2441702]	2.24	0.00013584	Phospholipase D signaling pathway ;Endocytosis ;Salmonella infection
ENSMUSG00000030047	Arhgap25	Rho GTPase activating protein 25 [Source:MGI Symbol;Acc:MGI:2443687]	2.24	6.8455e-05
ENSMUSG00000003283	Hck	hemopoietic cell kinase [Source:MGI Symbol;Acc:MGI:96052]	2.24	1.4865e-05	Chemokine signaling pathway ;Fc gamma R-mediated phagocytosis ;Kaposi sarcoma-associated herpesvirus infection
ENSMUSG00000042607	Asb4	ankyrin repeat and SOCS box-containing 4 [Source:MGI Symbol;Acc:MGI:1929751]	2.24	0.10013
ENSMUSG00000103034	Gm8797	predicted pseudogene 8797 [Source:MGI Symbol;Acc:MGI:3643769]	2.24	0.20747
ENSMUSG00000031548	Sfrp1	secreted frizzled-related protein 1 [Source:MGI Symbol;Acc:MGI:892014]	2.24	0.089517	Wnt signaling pathway
ENSMUSG00000024027	Glp1r	glucagon-like peptide 1 receptor [Source:MGI Symbol;Acc:MGI:99571]	2.24	0.59446	cAMP signaling pathway ;Neuroactive ligand-receptor interaction ;Insulin secretion
ENSMUSG00000106239	Gm9260	predicted gene 9260 [Source:MGI Symbol;Acc:MGI:3645725]	2.24	0.63067
ENSMUSG00000020080	Hkdc1	hexokinase domain containing 1 [Source:MGI Symbol;Acc:MGI:2384910]	2.23	0.038895	Glycolysis / Gluconeogenesis ;Fructose and mannose metabolism ;Galactose metabolism ;Starch and sucrose metabolism ;Amino sugar and nucleotide sugar metabolism ;Neomycin, kanamycin and gentamicin biosynthesis ;Metabolic pathways ;Carbon metabolism ;HIF-1 signaling pathway ;Insulin signaling pathway ;Type II diabetes mellitus ;Carbohydrate digestion and absorption ;Central carbon metabolism in can…
ENSMUSG00000079419	Ms4a6c	membrane-spanning 4-domains, subfamily A, member 6C [Source:MGI Symbol;Acc:MGI:2385644]	2.23	1.8409e-05
ENSMUSG00000022901	Cd86	CD86 antigen [Source:MGI Symbol;Acc:MGI:101773]	2.23	0.023372	Cell adhesion molecules ;Toll-like receptor signaling pathway ;Intestinal immune network for IgA production ;Type I diabetes mellitus ;Kaposi sarcoma-associated herpesvirus infection ;Transcriptional misregulation in cancer ;Autoimmune thyroid disease ;Systemic lupus erythematosus ;Rheumatoid arthritis ;Allograft rejection ;Graft-versus-host disease ;Viral myocarditis
ENSMUSG00000015568	Lpl	lipoprotein lipase [Source:MGI Symbol;Acc:MGI:96820]	2.23	6.8221e-15	Glycerolipid metabolism ;PPAR signaling pathway ;Cholesterol metabolism ;Alzheimer disease
ENSMUSG00000087442	Gm14453	predicted gene 14453 [Source:MGI Symbol;Acc:MGI:3702165]	2.23	0.73975
ENSMUSG00000103355	Gm2147	predicted gene 2147 [Source:MGI Symbol;Acc:MGI:3780316]	2.23	0.83907
ENSMUSG00000090176	Cd200r2	Cd200 receptor 2 [Source:MGI Symbol;Acc:MGI:3042847]	2.23	0.84002	Kaposi sarcoma-associated herpesvirus infection
ENSMUSG00000090994	Gm6153	predicted gene 6153 [Source:MGI Symbol;Acc:MGI:3645798]	2.23	0.74099
ENSMUSG00000106115	Gm43420	predicted gene 43420 [Source:MGI Symbol;Acc:MGI:5663557]	2.23	0.74099
ENSMUSG00000100150	Gm19585	predicted gene, 19585 [Source:MGI Symbol;Acc:MGI:5011770]	2.23	0.74099
ENSMUSG00000079262	Slco1a6	solute carrier organic anion transporter family, member 1a6 [Source:MGI Symbol;Acc:MGI:1351906]	2.23	0.71418	Bile secretion
ENSMUSG00000086058	Unc45bos	unc-45 myosin chaperone B, opposite strand [Source:MGI Symbol;Acc:MGI:3705119]	2.23	0.74099
ENSMUSG00000050288	Fzd2	frizzled class receptor 2 [Source:MGI Symbol;Acc:MGI:1888513]	2.22	0.030917	mTOR signaling pathway ;Wnt signaling pathway ;Hippo signaling pathway ;Signaling pathways regulating pluripotency of stem cells ;Melanogenesis ;Cushing syndrome ;Alzheimer disease ;Pathways of neurodegeneration - multiple diseases ;Human papillomavirus infection ;Pathways in cancer ;Proteoglycans in cancer ;Basal cell carcinoma ;Breast cancer ;Hepatocellular carcinoma ;Gastric cancer
ENSMUSG00000029084	Cd38	CD38 antigen [Source:MGI Symbol;Acc:MGI:107474]	2.22	5.1254e-08	Nicotinate and nicotinamide metabolism ;Metabolic pathways ;Calcium signaling pathway ;Hematopoietic cell lineage ;Oxytocin signaling pathway ;Salivary secretion ;Pancreatic secretion
ENSMUSG00000038943	Prc1	protein regulator of cytokinesis 1 [Source:MGI Symbol;Acc:MGI:1858961]	2.22	0.0059249
ENSMUSG00000042195	Slc35f2	solute carrier family 35, member F2 [Source:MGI Symbol;Acc:MGI:1919272]	2.22	0.0069846
ENSMUSG00000027962	Vcam1	vascular cell adhesion molecule 1 [Source:MGI Symbol;Acc:MGI:98926]	2.22	4.4064e-06	NF-kappa B signaling pathway ;Cell adhesion molecules ;TNF signaling pathway ;Leukocyte transendothelial migration ;AGE-RAGE signaling pathway in diabetic complications ;African trypanosomiasis ;Malaria ;Lipid and atherosclerosis ;Fluid shear stress and atherosclerosis
ENSMUSG00000036896	C1qc	complement component 1, q subcomponent, C chain [Source:MGI Symbol;Acc:MGI:88225]	2.22	0.00040665	Complement and coagulation cascades ;Prion disease ;Pertussis ;Chagas disease ;Staphylococcus aureus infection ;Coronavirus disease - COVID-19 ;Systemic lupus erythematosus
ENSMUSG00000080115	Eef1akmt3	EEF1A lysine methyltransferase 3 [Source:MGI Symbol;Acc:MGI:3645330]	2.22	0.20863
ENSMUSG00000048347	Pcdhb18	protocadherin beta 18 [Source:MGI Symbol;Acc:MGI:2136756]	2.22	0.53909
ENSMUSG00000090120	A730090N16Rik	RIKEN cDNA A730090N16 gene [Source:MGI Symbol;Acc:MGI:2442748]	2.22	0.55418
ENSMUSG00000103320	Gm37403	predicted gene, 37403 [Source:MGI Symbol;Acc:MGI:5610631]	2.22	0.96058
ENSMUSG00000088018	Gm23390	predicted gene, 23390 [Source:MGI Symbol;Acc:MGI:5453167]	2.22	0.96058
ENSMUSG00000009941	Nxf2	nuclear RNA export factor 2 [Source:MGI Symbol;Acc:MGI:1933192]	2.22	0.96058	Ribosome biogenesis in eukaryotes ;Nucleocytoplasmic transport ;mRNA surveillance pathway ;Amyotrophic lateral sclerosis ;Influenza A ;Herpes simplex virus 1 infection
ENSMUSG00000069041	Slc25a31	solute carrier family 25 (mitochondrial carrier; adenine nucleotide translocator), member 31 [Source:MGI Symbol;Acc:MGI:1920583]	2.22	0.96058	Calcium signaling pathway ;cGMP-PKG signaling pathway ;Necroptosis ;Cellular senescence ;Neutrophil extracellular trap formation ;Alzheimer disease ;Parkinson disease ;Huntington disease ;Spinocerebellar ataxia ;Prion disease ;Pathways of neurodegeneration - multiple diseases ;Influenza A ;Human T-cell leukemia virus 1 infection ;Chemical carcinogenesis - reactive oxygen species ;Diabetic cardiom…
ENSMUSG00000081823	Cyp4a28-ps	cytochrome P450, family 4, subfamily a, polypeptide 28, pseudogene [Source:MGI Symbol;Acc:MGI:1932405]	2.22	0.96058
ENSMUSG00000109558	Gm45100	predicted gene 45100 [Source:MGI Symbol;Acc:MGI:5753676]	2.22	0.96058
ENSMUSG00000111665	A930033M14Rik	RIKEN cDNA A930033M14 gene [Source:MGI Symbol;Acc:MGI:1925691]	2.22	0.96058
ENSMUSG00000065090	Gm23677	predicted gene, 23677 [Source:MGI Symbol;Acc:MGI:5453454]	2.22	0.96058
ENSMUSG00000111816	Gm7229	predicted gene 7229 [Source:MGI Symbol;Acc:MGI:3648920]	2.22	0.96058
ENSMUSG00000113596	Gm48452	predicted gene, 48452 [Source:MGI Symbol;Acc:MGI:6097965]	2.22	0.96058
ENSMUSG00000113397	Gm9194	predicted gene 9194 [Source:MGI Symbol;Acc:MGI:3647585]	2.22	0.96058
ENSMUSG00000092130	D030025P21Rik	RIKEN cDNA D030025P21 gene [Source:MGI Symbol;Acc:MGI:3698049]	2.22	0.96058
ENSMUSG00000116325	Gm46501	predicted gene, 46501 [Source:MGI Symbol;Acc:MGI:5826138]	2.22	0.96058
ENSMUSG00000116615	4930548J01Rik	RIKEN cDNA 4930548J01 gene [Source:MGI Symbol;Acc:MGI:1925293]	2.22	0.96058
ENSMUSG00000117072	Gm49926	predicted gene, 49926 [Source:MGI Symbol;Acc:MGI:6270633]	2.22	0.96058
ENSMUSG00000114576	Naip3-ps1	NLR family, apoptosis inhibitory protein 3, pseudogene 1 [Source:MGI Symbol;Acc:MGI:1858253]	2.22	0.54201
ENSMUSG00000103761	Gm37859	predicted gene, 37859 [Source:MGI Symbol;Acc:MGI:5611087]	2.22	0.56026
ENSMUSG00000050075	Gpr171	G protein-coupled receptor 171 [Source:MGI Symbol;Acc:MGI:2442043]	2.22	0.14222
ENSMUSG00000056290	Ms4a4b	membrane-spanning 4-domains, subfamily A, member 4B [Source:MGI Symbol;Acc:MGI:1913083]	2.21	0.020997
ENSMUSG00000079017	Ifi27l2a	interferon, alpha-inducible protein 27 like 2A [Source:MGI Symbol;Acc:MGI:1924183]	2.21	0.00011139
ENSMUSG00000015437	Gzmb	granzyme B [Source:MGI Symbol;Acc:MGI:109267]	2.21	0.017531	Apoptosis ;Natural killer cell mediated cytotoxicity ;Type I diabetes mellitus ;Transcriptional misregulation in cancer ;Autoimmune thyroid disease ;Allograft rejection ;Graft-versus-host disease
ENSMUSG00000070462	Tlnrd1	talin rod domain containing 1 [Source:MGI Symbol;Acc:MGI:1891420]	2.21	0.0055389
ENSMUSG00000048612	Myof	myoferlin [Source:MGI Symbol;Acc:MGI:1919192]	2.21	0.00011664
ENSMUSG00000113136	Gm19951	predicted gene, 19951 [Source:MGI Symbol;Acc:MGI:5012136]	2.21	0.046075
ENSMUSG00000064080	Fbln2	fibulin 2 [Source:MGI Symbol;Acc:MGI:95488]	2.21	0.00074886
ENSMUSG00000036036	Zfp57	zinc finger protein 57 [Source:MGI Symbol;Acc:MGI:99204]	2.2	0.033131	Herpes simplex virus 1 infection
ENSMUSG00000041658	Rragb	Ras-related GTP binding B [Source:MGI Symbol;Acc:MGI:3038613]	2.2	0.034606	Autophagy - animal ;mTOR signaling pathway
ENSMUSG00000031662	Snx20	sorting nexin 20 [Source:MGI Symbol;Acc:MGI:1918857]	2.2	0.00053873
ENSMUSG00000037946	Fgd3	FYVE, RhoGEF and PH domain containing 3 [Source:MGI Symbol;Acc:MGI:1353657]	2.2	5.7661e-05	Regulation of actin cytoskeleton
ENSMUSG00000032690	Oas2	2'-5' oligoadenylate synthetase 2 [Source:MGI Symbol;Acc:MGI:2180852]	2.2	0.01352	NOD-like receptor signaling pathway ;Hepatitis C ;Measles ;Influenza A ;Herpes simplex virus 1 infection ;Epstein-Barr virus infection ;Coronavirus disease - COVID-19
ENSMUSG00000044229	Nxpe4	neurexophilin and PC-esterase domain family, member 4 [Source:MGI Symbol;Acc:MGI:1924792]	2.2	0.0024889
ENSMUSG00000042684	Npl	N-acetylneuraminate pyruvate lyase [Source:MGI Symbol;Acc:MGI:1921341]	2.2	0.017752	Amino sugar and nucleotide sugar metabolism ;Metabolic pathways
ENSMUSG00000092216	Gm19345	predicted gene, 19345 [Source:MGI Symbol;Acc:MGI:5011530]	2.2	0.54606
ENSMUSG00000079022	Col22a1	collagen, type XXII, alpha 1 [Source:MGI Symbol;Acc:MGI:1916950]	2.2	0.54201	Protein digestion and absorption
ENSMUSG00000063430	Wscd2	WSC domain containing 2 [Source:MGI Symbol;Acc:MGI:2445030]	2.2	0.54466
ENSMUSG00000022346	Myc	myelocytomatosis oncogene [Source:MGI Symbol;Acc:MGI:97250]	2.19	0.022991	MAPK signaling pathway ;ErbB signaling pathway ;Cell cycle ;PI3K-Akt signaling pathway ;Cellular senescence ;Wnt signaling pathway ;TGF-beta signaling pathway ;Hippo signaling pathway ;Signaling pathways regulating pluripotency of stem cells ;JAK-STAT signaling pathway ;Thyroid hormone signaling pathway ;Salmonella infection ;Hepatitis C ;Hepatitis B ;Human cytomegalovirus infection ;Human T-cell…
ENSMUSG00000074676	Foxs1	forkhead box S1 [Source:MGI Symbol;Acc:MGI:95546]	2.19	0.03677
ENSMUSG00000028634	Hivep3	human immunodeficiency virus type I enhancer binding protein 3 [Source:MGI Symbol;Acc:MGI:106589]	2.19	0.0002886
ENSMUSG00000031112	Stk26	serine/threonine kinase 26 [Source:MGI Symbol;Acc:MGI:1917665]	2.19	0.0032215
ENSMUSG00000034116	Vav1	vav 1 oncogene [Source:MGI Symbol;Acc:MGI:98923]	2.19	0.0033633	Rap1 signaling pathway ;cAMP signaling pathway ;Chemokine signaling pathway ;Focal adhesion ;Natural killer cell mediated cytotoxicity ;T cell receptor signaling pathway ;B cell receptor signaling pathway ;Fc epsilon RI signaling pathway ;Fc gamma R-mediated phagocytosis ;Leukocyte transendothelial migration ;Regulation of actin cytoskeleton ;Yersinia infection ;Proteoglycans in cancer ;Lipid and…
ENSMUSG00000036943	Rab8b	RAB8B, member RAS oncogene family [Source:MGI Symbol;Acc:MGI:2442982]	2.19	1.0608e-05	Tight junction
ENSMUSG00000030830	Itgal	integrin alpha L [Source:MGI Symbol;Acc:MGI:96606]	2.19	5.0269e-06	Rap1 signaling pathway ;Cell adhesion molecules ;Neutrophil extracellular trap formation ;Natural killer cell mediated cytotoxicity ;Leukocyte transendothelial migration ;Regulation of actin cytoskeleton ;Malaria ;Staphylococcus aureus infection ;Human T-cell leukemia virus 1 infection ;Epstein-Barr virus infection ;Rheumatoid arthritis ;Viral myocarditis
ENSMUSG00000031093	Dock11	dedicator of cytokinesis 11 [Source:MGI Symbol;Acc:MGI:1923224]	2.19	5.3573e-05
ENSMUSG00000028885	Smpdl3b	sphingomyelin phosphodiesterase, acid-like 3B [Source:MGI Symbol;Acc:MGI:1916022]	2.19	0.0015975
ENSMUSG00000021451	Sema4d	sema domain, immunoglobulin domain (Ig), transmembrane domain (TM) and short cytoplasmic domain, (semaphorin) 4D [Source:MGI Symbol;Acc:MGI:109244]	2.19	3.1441e-05	Axon guidance
ENSMUSG00000097180	2700038G22Rik	RIKEN cDNA 2700038G22 gene [Source:MGI Symbol;Acc:MGI:1914444]	2.19	0.069832
ENSMUSG00000004814	Ccl24	chemokine (C-C motif) ligand 24 [Source:MGI Symbol;Acc:MGI:1928953]	2.19	0.10659	Cytokine-cytokine receptor interaction ;Viral protein interaction with cytokine and cytokine receptor ;Chemokine signaling pathway
ENSMUSG00000091844	Gm8251	predicted gene 8251 [Source:MGI Symbol;Acc:MGI:3647616]	2.19	0.13249
ENSMUSG00000097910	Hdnr	Hand2 downstream lncRNA [Source:MGI Symbol;Acc:MGI:1923246]	2.19	0.19562
ENSMUSG00000055745	Rtl6	retrotransposon Gag like 6 [Source:MGI Symbol;Acc:MGI:2675858]	2.19	0.35565
ENSMUSG00000053338	Tarm1	T cell-interacting, activating receptor on myeloid cells 1 [Source:MGI Symbol;Acc:MGI:2442280]	2.19	0.50163
ENSMUSG00000028804	Csmd2	CUB and Sushi multiple domains 2 [Source:MGI Symbol;Acc:MGI:2386401]	2.19	0.5504
ENSMUSG00000040010	Slc7a5	solute carrier family 7 (cationic amino acid transporter, y+ system), member 5 [Source:MGI Symbol;Acc:MGI:1298205]	2.18	0.0279	mTOR signaling pathway ;Central carbon metabolism in cancer
ENSMUSG00000027339	Rassf2	Ras association (RalGDS/AF-6) domain family member 2 [Source:MGI Symbol;Acc:MGI:2442060]	2.18	3.4522e-05	Hippo signaling pathway - multiple species
ENSMUSG00000038725	Pkhd1l1	polycystic kidney and hepatic disease 1-like 1 [Source:MGI Symbol;Acc:MGI:2183153]	2.18	0.013763
ENSMUSG00000060260	Pwwp2b	PWWP domain containing 2B [Source:MGI Symbol;Acc:MGI:2142008]	2.18	0.005591
ENSMUSG00000059089	Fcgr4	Fc receptor, IgG, low affinity IV [Source:MGI Symbol;Acc:MGI:2179523]	2.18	0.00022595	Phagosome ;Osteoclast differentiation ;Neutrophil extracellular trap formation ;Natural killer cell mediated cytotoxicity ;Fc gamma R-mediated phagocytosis ;Leishmaniasis ;Staphylococcus aureus infection ;Tuberculosis ;Systemic lupus erythematosus
ENSMUSG00000060950	Trmt61a	tRNA methyltransferase 61A [Source:MGI Symbol;Acc:MGI:2443487]	2.18	0.013385
ENSMUSG00000066607	Insyn1	inhibitory synaptic factor 1 [Source:MGI Symbol;Acc:MGI:2442108]	2.18	0.64315
ENSMUSG00000069607	Cd300ld3	CD300 molecule like family member D3 [Source:MGI Symbol;Acc:MGI:2687214]	2.18	0.56782
ENSMUSG00000050612	Txndc2	thioredoxin domain containing 2 (spermatozoa) [Source:MGI Symbol;Acc:MGI:2389312]	2.18	0.77732
ENSMUSG00000106492	Gm29707	predicted gene, 29707 [Source:MGI Symbol;Acc:MGI:5588866]	2.18	0.75073
ENSMUSG00000074868	Gm6478	predicted pseudogene 6478 [Source:MGI Symbol;Acc:MGI:3647766]	2.18	0.75073
ENSMUSG00000044719	E230025N22Rik	Riken cDNA E230025N22 gene [Source:MGI Symbol;Acc:MGI:3687212]	2.18	0.75073
ENSMUSG00000083500	Gm15470	predicted gene 15470 [Source:MGI Symbol;Acc:MGI:3641891]	2.18	0.75108
ENSMUSG00000069305	H4c18	H4 clustered histone 18 [Source:MGI Symbol;Acc:MGI:4843992]	2.18	0.74464	Neutrophil extracellular trap formation ;Alcoholism ;Viral carcinogenesis ;Systemic lupus erythematosus
ENSMUSG00000105466	Gm42998	predicted gene 42998 [Source:MGI Symbol;Acc:MGI:5663135]	2.18	0.74469
ENSMUSG00002074913	7SK	7SK RNA [Source:RFAM;Acc:RF00100]	2.18	0.74932
ENSMUSG00000000567	Sox9	SRY (sex determining region Y)-box 9 [Source:MGI Symbol;Acc:MGI:98371]	2.18	0.063128	cAMP signaling pathway
ENSMUSG00000040502	Marchf9	membrane associated ring-CH-type finger 9 [Source:MGI Symbol;Acc:MGI:2446144]	2.18	0.22387
ENSMUSG00000055541	Lair1	leukocyte-associated Ig-like receptor 1 [Source:MGI Symbol;Acc:MGI:105492]	2.17	8.3904e-07
ENSMUSG00000047878	A4galt	alpha 1,4-galactosyltransferase [Source:MGI Symbol;Acc:MGI:3512453]	2.17	0.041234	Glycosphingolipid biosynthesis - lacto and neolacto series ;Glycosphingolipid biosynthesis - globo and isoglobo series ;Metabolic pathways
ENSMUSG00000026395	Ptprc	protein tyrosine phosphatase, receptor type, C [Source:MGI Symbol;Acc:MGI:97810]	2.17	1.2021e-07	Cell adhesion molecules ;T cell receptor signaling pathway ;Fc gamma R-mediated phagocytosis ;Salmonella infection ;Primary immunodeficiency
ENSMUSG00000032315	Cyp1a1	cytochrome P450, family 1, subfamily a, polypeptide 1 [Source:MGI Symbol;Acc:MGI:88588]	2.17	0.023227	Steroid hormone biosynthesis ;Tryptophan metabolism ;Retinol metabolism ;Metabolism of xenobiotics by cytochrome P450 ;Metabolic pathways ;Ovarian steroidogenesis ;Chemical carcinogenesis - DNA adducts ;Chemical carcinogenesis - receptor activation ;Chemical carcinogenesis - reactive oxygen species ;Lipid and atherosclerosis
ENSMUSG00000014030	Pax5	paired box 5 [Source:MGI Symbol;Acc:MGI:97489]	2.17	0.25222	Transcriptional misregulation in cancer
ENSMUSG00000092680	Snord55	small nucleolar RNA, C/D box 55 [Source:MGI Symbol;Acc:MGI:3819543]	2.17	0.59446
Novel.13931	-	-	2.17	0.53368
ENSMUSG00000099719	Gm28802	predicted gene 28802 [Source:MGI Symbol;Acc:MGI:5579508]	2.17	0.86906
ENSMUSG00000044453	Ffar1	free fatty acid receptor 1 [Source:MGI Symbol;Acc:MGI:2684079]	2.17	0.6286	Insulin secretion
ENSMUSG00000042377	Fam83g	family with sequence similarity 83, member G [Source:MGI Symbol;Acc:MGI:1916890]	2.17	0.099237
ENSMUSG00000021886	Gpr65	G-protein coupled receptor 65 [Source:MGI Symbol;Acc:MGI:108031]	2.16	0.0061059
ENSMUSG00000031803	B3gnt3	UDP-GlcNAc:betaGal beta-1,3-N-acetylglucosaminyltransferase 3 [Source:MGI Symbol;Acc:MGI:2152535]	2.16	0.030824	Mucin type O-glycan biosynthesis ;Glycosphingolipid biosynthesis - lacto and neolacto series ;Metabolic pathways
Novel.5140	-	-	2.16	0.077514
ENSMUSG00000084950	Gm5577	predicted gene 5577 [Source:MGI Symbol;Acc:MGI:3648213]	2.16	0.40139
ENSMUSG00000084088	Gm12941	predicted gene 12941 [Source:MGI Symbol;Acc:MGI:3650501]	2.16	0.25967
ENSMUSG00000086331	Gm16310	predicted gene 16310 [Source:MGI Symbol;Acc:MGI:3826522]	2.16	0.39568
ENSMUSG00000046591	Ticrr	TOPBP1-interacting checkpoint and replication regulator [Source:MGI Symbol;Acc:MGI:1924261]	2.16	0.6459
ENSMUSG00000018654	Ikzf1	IKAROS family zinc finger 1 [Source:MGI Symbol;Acc:MGI:1342540]	2.15	1.3336e-05
ENSMUSG00000023088	Abcc1	ATP-binding cassette, sub-family C (CFTR/MRP), member 1 [Source:MGI Symbol;Acc:MGI:102676]	2.15	0.00073456	Antifolate resistance ;ABC transporters ;Sphingolipid signaling pathway ;Vitamin digestion and absorption ;MicroRNAs in cancer
ENSMUSG00000000682	Cd52	CD52 antigen [Source:MGI Symbol;Acc:MGI:1346088]	2.15	1.4701e-05
ENSMUSG00000025287	Acot9	acyl-CoA thioesterase 9 [Source:MGI Symbol;Acc:MGI:1928939]	2.15	0.0068719
ENSMUSG00000024209	Acsbg3	acyl-CoA synthetase bubblegum family member 3 [Source:MGI Symbol;Acc:MGI:1925875]	2.15	0.31477	Fatty acid biosynthesis ;Fatty acid degradation ;Metabolic pathways ;Fatty acid metabolism ;PPAR signaling pathway ;Adipocytokine signaling pathway
ENSMUSG00000028033	Kcnq5	potassium voltage-gated channel, subfamily Q, member 5 [Source:MGI Symbol;Acc:MGI:1924937]	2.15	0.48445	Cholinergic synapse
ENSMUSG00000024053	Emilin2	elastin microfibril interfacer 2 [Source:MGI Symbol;Acc:MGI:2389136]	2.14	0.0021196
ENSMUSG00000034593	Myo5a	myosin VA [Source:MGI Symbol;Acc:MGI:105976]	2.14	0.0013894
ENSMUSG00000039232	Stx11	syntaxin 11 [Source:MGI Symbol;Acc:MGI:1921982]	2.14	0.0002698	SNARE interactions in vesicular transport
ENSMUSG00000002020	Ltbp2	latent transforming growth factor beta binding protein 2 [Source:MGI Symbol;Acc:MGI:99502]	2.14	8.3395e-05
ENSMUSG00000005973	Rcn1	reticulocalbin 1 [Source:MGI Symbol;Acc:MGI:104559]	2.14	5.3146e-05
ENSMUSG00000052688	Rab7b	RAB7B, member RAS oncogene family [Source:MGI Symbol;Acc:MGI:2442295]	2.14	0.0010628	Mitophagy - animal ;Autophagy - animal ;Phagosome ;Salmonella infection ;Amoebiasis
ENSMUSG00000100210	H3c7	H3 clustered histone 7 [Source:MGI Symbol;Acc:MGI:2448329]	2.14	0.86264	Neutrophil extracellular trap formation ;Alcoholism ;Transcriptional misregulation in cancer ;Systemic lupus erythematosus
ENSMUSG00000020682	Mmp28	matrix metallopeptidase 28 (epilysin) [Source:MGI Symbol;Acc:MGI:2153062]	2.14	0.10215
ENSMUSG00000083424	Rpl35a-ps4	ribosomal protein 35A, pseudogene 4 [Source:MGI Symbol;Acc:MGI:3650995]	2.14	0.86289
ENSMUSG00000092602	4931413I07Rik	RIKEN cDNA 4931413I07 gene [Source:MGI Symbol;Acc:MGI:2148502]	2.14	0.61927
ENSMUSG00000027368	Dusp2	dual specificity phosphatase 2 [Source:MGI Symbol;Acc:MGI:101911]	2.14	0.32962	MAPK signaling pathway
ENSMUSG00000000318	Clec10a	C-type lectin domain family 10, member A [Source:MGI Symbol;Acc:MGI:96975]	2.14	0.058577
ENSMUSG00000010797	Wnt2	wingless-type MMTV integration site family, member 2 [Source:MGI Symbol;Acc:MGI:98954]	2.13	0.016198	mTOR signaling pathway ;Wnt signaling pathway ;Hippo signaling pathway ;Signaling pathways regulating pluripotency of stem cells ;Melanogenesis ;Cushing syndrome ;Alzheimer disease ;Pathways of neurodegeneration - multiple diseases ;Human papillomavirus infection ;Pathways in cancer ;Proteoglycans in cancer ;Basal cell carcinoma ;Breast cancer ;Hepatocellular carcinoma ;Gastric cancer
ENSMUSG00000039004	Bmp6	bone morphogenetic protein 6 [Source:MGI Symbol;Acc:MGI:88182]	2.13	0.0022075	Cytokine-cytokine receptor interaction ;TGF-beta signaling pathway ;Hippo signaling pathway ;Ovarian steroidogenesis
ENSMUSG00000031669	Gins3	GINS complex subunit 3 (Psf3 homolog) [Source:MGI Symbol;Acc:MGI:1926083]	2.13	0.025509
ENSMUSG00000086841	2410006H16Rik	RIKEN cDNA 2410006H16 gene [Source:MGI Symbol;Acc:MGI:1916471]	2.13	0.035194
ENSMUSG00000045349	Sh2d5	SH2 domain containing 5 [Source:MGI Symbol;Acc:MGI:2446215]	2.13	0.025319
ENSMUSG00000024501	Dpysl3	dihydropyrimidinase-like 3 [Source:MGI Symbol;Acc:MGI:1349762]	2.13	0.0017824
ENSMUSG00000091649	Phf11b	PHD finger protein 11B [Source:MGI Symbol;Acc:MGI:3645789]	2.13	0.00043944
ENSMUSG00000026566	Mpzl1	myelin protein zero-like 1 [Source:MGI Symbol;Acc:MGI:1915731]	2.13	0.069031	Cell adhesion molecules
ENSMUSG00000032358	Fam83b	family with sequence similarity 83, member B [Source:MGI Symbol;Acc:MGI:2685362]	2.13	0.79696
ENSMUSG00000006411	Nectin4	nectin cell adhesion molecule 4 [Source:MGI Symbol;Acc:MGI:1918990]	2.13	0.11305	Adherens junction
ENSMUSG00000054555	Adam12	a disintegrin and metallopeptidase domain 12 (meltrin alpha) [Source:MGI Symbol;Acc:MGI:105378]	2.13	0.11774
ENSMUSG00000082809	Gm14150	predicted gene 14150 [Source:MGI Symbol;Acc:MGI:3651006]	2.12	0.014617
ENSMUSG00000002603	Tgfb1	transforming growth factor, beta 1 [Source:MGI Symbol;Acc:MGI:98725]	2.12	0.0001079	MAPK signaling pathway ;Cytokine-cytokine receptor interaction ;FoxO signaling pathway ;Cell cycle ;Cellular senescence ;TGF-beta signaling pathway ;Osteoclast differentiation ;Hippo signaling pathway ;Th17 cell differentiation ;Intestinal immune network for IgA production ;Relaxin signaling pathway ;Non-alcoholic fatty liver disease ;AGE-RAGE signaling pathway in diabetic complications ;Leishman…
ENSMUSG00000026479	Lamc2	laminin, gamma 2 [Source:MGI Symbol;Acc:MGI:99913]	2.12	0.021799	PI3K-Akt signaling pathway ;Focal adhesion ;ECM-receptor interaction ;Toxoplasmosis ;Amoebiasis ;Human papillomavirus infection ;Pathways in cancer ;Small cell lung cancer
ENSMUSG00000032294	Pkm	pyruvate kinase, muscle [Source:MGI Symbol;Acc:MGI:97591]	2.12	0.0068719	Glycolysis / Gluconeogenesis ;Purine metabolism ;Pyruvate metabolism ;Metabolic pathways ;Carbon metabolism ;Biosynthesis of amino acids ;Biosynthesis of cofactors ;Glucagon signaling pathway ;Type II diabetes mellitus ;Human papillomavirus infection ;Viral carcinogenesis ;Central carbon metabolism in cancer
ENSMUSG00000028583	Pdpn	podoplanin [Source:MGI Symbol;Acc:MGI:103098]	2.12	0.013959
ENSMUSG00000031328	Flna	filamin, alpha [Source:MGI Symbol;Acc:MGI:95556]	2.12	2.6572e-05	MAPK signaling pathway ;Focal adhesion ;Salmonella infection ;Proteoglycans in cancer
ENSMUSG00000030148	Clec4a2	C-type lectin domain family 4, member a2 [Source:MGI Symbol;Acc:MGI:1349412]	2.12	0.00012496
ENSMUSG00000037035	Inhbb	inhibin beta-B [Source:MGI Symbol;Acc:MGI:96571]	2.12	0.002819	Cytokine-cytokine receptor interaction ;TGF-beta signaling pathway ;Signaling pathways regulating pluripotency of stem cells
ENSMUSG00000032369	Plscr1	phospholipid scramblase 1 [Source:MGI Symbol;Acc:MGI:893575]	2.12	0.050038
ENSMUSG00000073405	H2-T-ps	histocompatibility 2, T region locus, pseudogene [Source:MGI Symbol;Acc:MGI:2442805]	2.12	0.058254	Endocytosis ;Phagosome ;Cellular senescence ;Cell adhesion molecules ;Antigen processing and presentation ;Type I diabetes mellitus ;Human cytomegalovirus infection ;Human papillomavirus infection ;Human T-cell leukemia virus 1 infection ;Kaposi sarcoma-associated herpesvirus infection ;Herpes simplex virus 1 infection ;Epstein-Barr virus infection ;Human immunodeficiency virus 1 infection ;Viral…
ENSMUSG00000097471	5830432E09Rik	RIKEN cDNA 5830432E09 gene [Source:MGI Symbol;Acc:MGI:1915015]	2.12	0.36443
ENSMUSG00002076509	-	-	2.12	0.87735
Novel.16839	-	-	2.12	0.23977
ENSMUSG00000086606	Gm13205	predicted gene 13205 [Source:MGI Symbol;Acc:MGI:3700976]	2.12	0.64832
ENSMUSG00000001039	B9d1	B9 protein domain 1 [Source:MGI Symbol;Acc:MGI:1351471]	2.12	0.13289
ENSMUSG00000031737	Irx5	Iroquois homeobox 5 [Source:MGI Symbol;Acc:MGI:1859086]	2.12	0.87721
ENSMUSG00000019124	Scrn1	secernin 1 [Source:MGI Symbol;Acc:MGI:1917188]	2.12	0.46051
ENSMUSG00000022949	Clic6	chloride intracellular channel 6 [Source:MGI Symbol;Acc:MGI:2146607]	2.12	0.60435
ENSMUSG00000081161	Gm12783	predicted gene 12783 [Source:MGI Symbol;Acc:MGI:3649566]	2.12	0.86218
ENSMUSG00000076870	Trdj1	T cell receptor delta joining 1 [Source:MGI Symbol;Acc:MGI:4819753]	2.12	0.8549
ENSMUSG00000061578	Ksr2	kinase suppressor of ras 2 [Source:MGI Symbol;Acc:MGI:3610315]	2.12	0.16228	Ras signaling pathway
ENSMUSG00000084243	Gm13784	predicted gene 13784 [Source:MGI Symbol;Acc:MGI:3649548]	2.12	0.8532
ENSMUSG00000116827	Gm5063	predicted gene 5063 [Source:MGI Symbol;Acc:MGI:3648069]	2.12	0.8532
ENSMUSG00000117912	Gm50383	predicted gene, 50383 [Source:MGI Symbol;Acc:MGI:6303282]	2.12	0.8532
ENSMUSG00000102440	Pcdhga9	protocadherin gamma subfamily A, 9 [Source:MGI Symbol;Acc:MGI:1935226]	2.12	0.85485
Novel.12445	-	-	2.12	0.85485
ENSMUSG00000032368	Zic1	zinc finger protein of the cerebellum 1 [Source:MGI Symbol;Acc:MGI:106683]	2.12	0.8549
ENSMUSG00000097352	C920009B18Rik	RIKEN cDNA C920009B18 gene [Source:MGI Symbol;Acc:MGI:3583961]	2.12	0.14351
ENSMUSG00000053007	Creb5	cAMP responsive element binding protein 5 [Source:MGI Symbol;Acc:MGI:2443973]	2.12	0.054948	cGMP-PKG signaling pathway ;cAMP signaling pathway ;PI3K-Akt signaling pathway ;AMPK signaling pathway ;Longevity regulating pathway ;Adrenergic signaling in cardiomyocytes ;TNF signaling pathway ;Thermogenesis ;Cholinergic synapse ;Dopaminergic synapse ;Insulin secretion ;Estrogen signaling pathway ;Thyroid hormone synthesis ;Glucagon signaling pathway ;Aldosterone synthesis and secretion ;Relax…
ENSMUSG00000013367	Iglon5	IgLON family member 5 [Source:MGI Symbol;Acc:MGI:2686277]	2.12	0.54611
ENSMUSG00000019970	Sgk1	serum/glucocorticoid regulated kinase 1 [Source:MGI Symbol;Acc:MGI:1340062]	2.11	0.021889	FoxO signaling pathway ;mTOR signaling pathway ;PI3K-Akt signaling pathway ;Aldosterone-regulated sodium reabsorption
ENSMUSG00000034652	Cd300a	CD300A molecule [Source:MGI Symbol;Acc:MGI:2443411]	2.11	5.9911e-06
ENSMUSG00000017969	Ptgis	prostaglandin I2 (prostacyclin) synthase [Source:MGI Symbol;Acc:MGI:1097156]	2.11	0.0044792	Arachidonic acid metabolism ;Metabolic pathways
ENSMUSG00000021608	Lpcat1	lysophosphatidylcholine acyltransferase 1 [Source:MGI Symbol;Acc:MGI:2384812]	2.11	0.00086634	Glycerophospholipid metabolism ;Ether lipid metabolism ;Metabolic pathways
ENSMUSG00000030022	Adamts9	a disintegrin-like and metallopeptidase (reprolysin type) with thrombospondin type 1 motif, 9 [Source:MGI Symbol;Acc:MGI:1916320]	2.11	5.1904e-05
ENSMUSG00000032965	Ift57	intraflagellar transport 57 [Source:MGI Symbol;Acc:MGI:1921166]	2.11	0.020932	Huntington disease ;Pathways of neurodegeneration - multiple diseases
ENSMUSG00000087028	Gm13387	predicted gene 13387 [Source:MGI Symbol;Acc:MGI:3651242]	2.11	0.53635
ENSMUSG00000107761	2010008C14Rik	RIKEN cDNA 2010008C14 gene [Source:MGI Symbol;Acc:MGI:1917109]	2.11	0.59499
ENSMUSG00000050967	Creg2	cellular repressor of E1A-stimulated genes 2 [Source:MGI Symbol;Acc:MGI:1928333]	2.11	0.59487
ENSMUSG00000064109	Hcst	hematopoietic cell signal transducer [Source:MGI Symbol;Acc:MGI:1344360]	2.11	0.34291	Natural killer cell mediated cytotoxicity
ENSMUSG00000029661	Col1a2	collagen, type I, alpha 2 [Source:MGI Symbol;Acc:MGI:88468]	2.1	0.00031352	PI3K-Akt signaling pathway ;Focal adhesion ;ECM-receptor interaction ;Platelet activation ;Relaxin signaling pathway ;AGE-RAGE signaling pathway in diabetic complications ;Protein digestion and absorption ;Amoebiasis ;Human papillomavirus infection ;Proteoglycans in cancer ;Diabetic cardiomyopathy
ENSMUSG00000037902	Sirpa	signal-regulatory protein alpha [Source:MGI Symbol;Acc:MGI:108563]	2.1	4.4693e-05	Osteoclast differentiation
ENSMUSG00000051279	Gdf6	growth differentiation factor 6 [Source:MGI Symbol;Acc:MGI:95689]	2.1	0.015322	Cytokine-cytokine receptor interaction ;TGF-beta signaling pathway ;Hippo signaling pathway
ENSMUSG00000028864	Hgf	hepatocyte growth factor [Source:MGI Symbol;Acc:MGI:96079]	2.1	0.00030712	EGFR tyrosine kinase inhibitor resistance ;MAPK signaling pathway ;Ras signaling pathway ;Rap1 signaling pathway ;Calcium signaling pathway ;PI3K-Akt signaling pathway ;Focal adhesion ;Malaria ;Pathways in cancer ;Proteoglycans in cancer ;Chemical carcinogenesis - reactive oxygen species ;Renal cell carcinoma ;Melanoma ;Non-small cell lung cancer ;Hepatocellular carcinoma ;Gastric cancer
ENSMUSG00000039264	Gimap3	GTPase, IMAP family member 3 [Source:MGI Symbol;Acc:MGI:1932723]	2.1	0.0030707
ENSMUSG00000037280	Galnt6	polypeptide N-acetylgalactosaminyltransferase 6 [Source:MGI Symbol;Acc:MGI:1891640]	2.1	0.025196	Mucin type O-glycan biosynthesis ;Other types of O-glycan biosynthesis ;Metabolic pathways
ENSMUSG00000030786	Itgam	integrin alpha M [Source:MGI Symbol;Acc:MGI:96607]	2.1	0.00074918	Rap1 signaling pathway ;Phagosome ;Cell adhesion molecules ;Complement and coagulation cascades ;Neutrophil extracellular trap formation ;Hematopoietic cell lineage ;Leukocyte transendothelial migration ;Regulation of actin cytoskeleton ;Pertussis ;Legionellosis ;Leishmaniasis ;Amoebiasis ;Staphylococcus aureus infection ;Tuberculosis ;Transcriptional misregulation in cancer ;Acute myeloid leukem…
ENSMUSG00000063628	Gm7665	predicted pseudogene 7665 [Source:MGI Symbol;Acc:MGI:3645651]	2.1	0.08874
ENSMUSG00000030147	Clec4b1	C-type lectin domain family 4, member b1 [Source:MGI Symbol;Acc:MGI:1917060]	2.1	0.19765	C-type lectin receptor signaling pathway
ENSMUSG00000003545	Fosb	FBJ osteosarcoma oncogene B [Source:MGI Symbol;Acc:MGI:95575]	2.1	0.30845	Osteoclast differentiation ;IL-17 signaling pathway ;Cocaine addiction ;Amphetamine addiction ;Alcoholism
ENSMUSG00000072621	Slfn10-ps	schlafen 10, pseudogene [Source:MGI Symbol;Acc:MGI:3512288]	2.1	0.45036
ENSMUSG00000046191	Pcdhb20	protocadherin beta 20 [Source:MGI Symbol;Acc:MGI:2136758]	2.1	0.41097
ENSMUSG00000027208	Fgf7	fibroblast growth factor 7 [Source:MGI Symbol;Acc:MGI:95521]	2.1	0.72665	MAPK signaling pathway ;Ras signaling pathway ;Rap1 signaling pathway ;Calcium signaling pathway ;PI3K-Akt signaling pathway ;Regulation of actin cytoskeleton ;Pathways in cancer ;Chemical carcinogenesis - receptor activation ;Melanoma ;Breast cancer ;Gastric cancer
ENSMUSG00000065905	Gm26110	predicted gene, 26110 [Source:MGI Symbol;Acc:MGI:5455887]	2.1	0.96058
ENSMUSG00000086006	Gm13293	predicted gene 13293 [Source:MGI Symbol;Acc:MGI:3649469]	2.1	0.96058
ENSMUSG00000084826	AI847159	expressed sequence AI847159 [Source:MGI Symbol;Acc:MGI:3528181]	2.1	0.96058
ENSMUSG00000104677	Gm43376	predicted gene 43376 [Source:MGI Symbol;Acc:MGI:5663513]	2.1	0.96058
ENSMUSG00000085702	Mecomos	MDS1 and EVI1 complex locus, opposite strand [Source:MGI Symbol;Acc:MGI:4439646]	2.1	0.96058
ENSMUSG00000027886	1700013F07Rik	RIKEN cDNA 1700013F07 gene [Source:MGI Symbol;Acc:MGI:1922754]	2.1	0.96058
ENSMUSG00000098715	Gm28053	predicted gene, 28053 [Source:MGI Symbol;Acc:MGI:5547789]	2.1	0.96058
ENSMUSG00000108504	Gm4265	predicted gene 4265 [Source:MGI Symbol;Acc:MGI:3782442]	2.1	0.96058
ENSMUSG00000109086	Gm5596	predicted gene 5596 [Source:MGI Symbol;Acc:MGI:3646954]	2.1	0.96058
ENSMUSG00000108880	Gm44560	predicted gene 44560 [Source:MGI Symbol;Acc:MGI:5753136]	2.1	0.96058
ENSMUSG00000098672	Mir6911	microRNA 6911 [Source:MGI Symbol;Acc:MGI:5531204]	2.1	0.96058
ENSMUSG00000115541	Gm49258	predicted gene, 49258 [Source:MGI Symbol;Acc:MGI:6118732]	2.1	0.96058
ENSMUSG00000022208	Jph4	junctophilin 4 [Source:MGI Symbol;Acc:MGI:2443113]	2.1	0.96058
ENSMUSG00000114914	Gm48571	predicted gene, 48571 [Source:MGI Symbol;Acc:MGI:6098134]	2.1	0.96058
ENSMUSG00000061991	H2ac10	H2A clustered histone 10 [Source:MGI Symbol;Acc:MGI:2448309]	2.1	0.96058	Necroptosis ;Neutrophil extracellular trap formation ;Alcoholism ;Systemic lupus erythematosus
ENSMUSG00000114860	Gm49291	predicted gene, 49291 [Source:MGI Symbol;Acc:MGI:6118781]	2.1	0.96058
ENSMUSG00000021381	Barx1	BarH-like homeobox 1 [Source:MGI Symbol;Acc:MGI:103124]	2.1	0.96058
ENSMUSG00000093908	Gm5784	predicted gene 5784 [Source:MGI Symbol;Acc:MGI:3647969]	2.1	0.96058
ENSMUSG00000112704	Gm46329	predicted gene, 46329 [Source:MGI Symbol;Acc:MGI:5825966]	2.1	0.96058
ENSMUSG00000084864	1700027A07Rik	RIKEN cDNA 1700027A07 gene [Source:MGI Symbol;Acc:MGI:1917246]	2.1	0.96058
ENSMUSG00000079356	Mettl4-ps1	methyltransferase like 4, pseudogene 1 [Source:MGI Symbol;Acc:MGI:3779337]	2.1	0.96058
ENSMUSG00000118651	Gm17315	predicted gene, 17315 [Source:NCBI gene (formerly Entrezgene);Acc:102639145]	2.1	0.96058
ENSMUSG00000024939	Fam89b	family with sequence similarity 89, member B [Source:MGI Symbol;Acc:MGI:106595]	2.1	0.96058
ENSMUSG00000089976	Gm2389	predicted pseudogene 2389 [Source:MGI Symbol;Acc:MGI:3780557]	2.1	0.96058
ENSMUSG00000046337	Fam178b	family with sequence similarity 178, member B [Source:MGI Symbol;Acc:MGI:3026913]	2.1	0.96058
ENSMUSG00000026809	Spaca9	sperm acrosome associated 9 [Source:MGI Symbol;Acc:MGI:1917237]	2.1	0.96058
ENSMUSG00000017007	Rbpjl	recombination signal binding protein for immunoglobulin kappa J region-like [Source:MGI Symbol;Acc:MGI:1196616]	2.1	0.96058	Notch signaling pathway ;Th1 and Th2 cell differentiation ;Spinocerebellar ataxia ;Human papillomavirus infection ;Epstein-Barr virus infection ;Viral carcinogenesis
ENSMUSG00000106447	Gm42957	predicted gene 42957 [Source:MGI Symbol;Acc:MGI:5663094]	2.1	0.96058
ENSMUSG00000102914	Gm35106	predicted gene, 35106 [Source:MGI Symbol;Acc:MGI:5594265]	2.1	0.96058
ENSMUSG00000085885	Gm11906	predicted gene 11906 [Source:MGI Symbol;Acc:MGI:3705114]	2.1	0.96058
ENSMUSG00000081884	Gm11821	predicted gene 11821 [Source:MGI Symbol;Acc:MGI:3649777]	2.1	0.96058
ENSMUSG00000035861	Tmprss11b	transmembrane protease, serine 11B [Source:MGI Symbol;Acc:MGI:2442893]	2.1	0.96058
ENSMUSG00000105042	Gm42509	predicted gene 42509 [Source:MGI Symbol;Acc:MGI:5662646]	2.1	0.96058
ENSMUSG00000105431	Gm42640	predicted gene 42640 [Source:MGI Symbol;Acc:MGI:5662777]	2.1	0.96058
ENSMUSG00000107570	Gm44207	predicted gene, 44207 [Source:MGI Symbol;Acc:MGI:5690599]	2.1	0.96058
ENSMUSG00000102333	Gm37235	predicted gene, 37235 [Source:MGI Symbol;Acc:MGI:5610463]	2.1	0.96058
ENSMUSG00000042353	Frem3	Fras1 related extracellular matrix protein 3 [Source:MGI Symbol;Acc:MGI:2685641]	2.1	0.96058
ENSMUSG00000031710	Ucp1	uncoupling protein 1 (mitochondrial, proton carrier) [Source:MGI Symbol;Acc:MGI:98894]	2.1	0.96058	PPAR signaling pathway ;Apelin signaling pathway ;Thermogenesis ;Huntington disease
ENSMUSG00000004630	Pcp2	Purkinje cell protein 2 (L7) [Source:MGI Symbol;Acc:MGI:97508]	2.1	0.96058
ENSMUSG00000034532	Fbxo16	F-box protein 16 [Source:MGI Symbol;Acc:MGI:1354706]	2.1	0.96058
ENSMUSG00000115184	Gm49197	predicted gene, 49197 [Source:MGI Symbol;Acc:MGI:6118641]	2.1	0.96058
ENSMUSG00000111014	Gm47795	predicted gene, 47795 [Source:MGI Symbol;Acc:MGI:6096968]	2.1	0.96058
ENSMUSG00000110982	Gm48565	predicted gene, 48565 [Source:MGI Symbol;Acc:MGI:6098124]	2.1	0.96058
ENSMUSG00000084373	Rps2-ps4	ribosomal protein S2, pseudogene 4 [Source:MGI Symbol;Acc:MGI:3651115]	2.1	0.96058
ENSMUSG00000113919	Gm34466	predicted gene, 34466 [Source:MGI Symbol;Acc:MGI:5593625]	2.1	0.96058
ENSMUSG00000086480	Gm15287	predicted gene 15287 [Source:MGI Symbol;Acc:MGI:3705156]	2.1	0.96058
ENSMUSG00000116793	Gm34256	predicted gene, 34256 [Source:MGI Symbol;Acc:MGI:5593415]	2.1	0.96058
ENSMUSG00000116876	Gm49721	predicted gene, 49721 [Source:MGI Symbol;Acc:MGI:6215195]	2.1	0.96058
ENSMUSG00000025105	Bnc1	basonuclin 1 [Source:MGI Symbol;Acc:MGI:1097164]	2.09	0.033007
ENSMUSG00000117975	Itprip	inositol 1,4,5-triphosphate receptor interacting protein [Source:MGI Symbol;Acc:MGI:3042776]	2.09	0.027596
ENSMUSG00000019876	Pkib	protein kinase inhibitor beta, cAMP dependent, testis specific [Source:MGI Symbol;Acc:MGI:101937]	2.09	0.0077192
ENSMUSG00000043017	Ptgir	prostaglandin I receptor (IP) [Source:MGI Symbol;Acc:MGI:99535]	2.09	0.034825	Neuroactive ligand-receptor interaction ;Vascular smooth muscle contraction ;Platelet activation
ENSMUSG00000092517	Art2a	ADP-ribosyltransferase 2a [Source:MGI Symbol;Acc:MGI:107546]	2.09	0.04931
ENSMUSG00000102550	Gm8276	predicted gene 8276 [Source:MGI Symbol;Acc:MGI:3648019]	2.09	0.42308
ENSMUSG00000061451	Tmem151a	transmembrane protein 151A [Source:MGI Symbol;Acc:MGI:2147713]	2.09	0.081596
ENSMUSG00000027230	Creb3l1	cAMP responsive element binding protein 3-like 1 [Source:MGI Symbol;Acc:MGI:1347062]	2.09	0.12156	cGMP-PKG signaling pathway ;cAMP signaling pathway ;PI3K-Akt signaling pathway ;AMPK signaling pathway ;Longevity regulating pathway ;Adrenergic signaling in cardiomyocytes ;TNF signaling pathway ;Thermogenesis ;Cholinergic synapse ;Dopaminergic synapse ;Insulin secretion ;Estrogen signaling pathway ;Melanogenesis ;Thyroid hormone synthesis ;Glucagon signaling pathway ;Aldosterone synthesis and s…
ENSMUSG00000053963	Stum	mechanosensory transduction mediator [Source:MGI Symbol;Acc:MGI:2138735]	2.09	0.60011
ENSMUSG00000006219	Fblim1	filamin binding LIM protein 1 [Source:MGI Symbol;Acc:MGI:1921452]	2.08	0.00022285
ENSMUSG00000047945	Marcksl1	MARCKS-like 1 [Source:MGI Symbol;Acc:MGI:97143]	2.08	3.028e-08	Fc gamma R-mediated phagocytosis ;Leishmaniasis
ENSMUSG00000045382	Cxcr4	chemokine (C-X-C motif) receptor 4 [Source:MGI Symbol;Acc:MGI:109563]	2.08	0.013845	Calcium signaling pathway ;Cytokine-cytokine receptor interaction ;Viral protein interaction with cytokine and cytokine receptor ;Chemokine signaling pathway ;Endocytosis ;Axon guidance ;Leukocyte transendothelial migration ;Intestinal immune network for IgA production ;Regulation of actin cytoskeleton ;Human cytomegalovirus infection ;Human immunodeficiency virus 1 infection ;Pathways in cancer
ENSMUSG00000074813	Morrbid	myeloid RNA regulator of BCL2L11 induced cell death [Source:MGI Symbol;Acc:MGI:3652191]	2.08	0.0069207
ENSMUSG00000042035	Igsf3	immunoglobulin superfamily, member 3 [Source:MGI Symbol;Acc:MGI:1926158]	2.08	0.044706
Novel.4248	-	-	2.08	0.66511
ENSMUSG00000018168	Ikzf3	IKAROS family zinc finger 3 [Source:MGI Symbol;Acc:MGI:1342542]	2.08	0.07028
ENSMUSG00000044303	Cdkn2a	cyclin dependent kinase inhibitor 2A [Source:MGI Symbol;Acc:MGI:104738]	2.08	0.34291	Endocrine resistance ;Platinum drug resistance ;Cell cycle ;p53 signaling pathway ;Cellular senescence ;Cushing syndrome ;Human cytomegalovirus infection ;Human T-cell leukemia virus 1 infection ;Pathways in cancer ;Viral carcinogenesis ;MicroRNAs in cancer ;Pancreatic cancer ;Glioma ;Melanoma ;Bladder cancer ;Chronic myeloid leukemia ;Non-small cell lung cancer ;Hepatocellular carcinoma
ENSMUSG00000113519	Gm47541	predicted gene, 47541 [Source:MGI Symbol;Acc:MGI:6096550]	2.08	0.87
ENSMUSG00000019230	Lhx9	LIM homeobox protein 9 [Source:MGI Symbol;Acc:MGI:1316721]	2.08	0.87158
ENSMUSG00000002565	Scin	scinderin [Source:MGI Symbol;Acc:MGI:1306794]	2.08	0.56837	Fc gamma R-mediated phagocytosis ;Regulation of actin cytoskeleton ;Viral carcinogenesis
ENSMUSG00000030365	Clec2i	C-type lectin domain family 2, member i [Source:MGI Symbol;Acc:MGI:2136650]	2.08	0.086863
ENSMUSG00000046793	Gpr61	G protein-coupled receptor 61 [Source:MGI Symbol;Acc:MGI:2441719]	2.08	0.86982
ENSMUSG00000020867	Spata20	spermatogenesis associated 20 [Source:MGI Symbol;Acc:MGI:2183449]	2.08	0.87161
ENSMUSG00000029657	Hsph1	heat shock 105kDa/110kDa protein 1 [Source:MGI Symbol;Acc:MGI:105053]	2.07	0.00011422	Protein processing in endoplasmic reticulum
ENSMUSG00000078771	Evi2a	ecotropic viral integration site 2a [Source:MGI Symbol;Acc:MGI:95458]	2.07	0.0003734
ENSMUSG00000006519	Cyba	cytochrome b-245, alpha polypeptide [Source:MGI Symbol;Acc:MGI:1316658]	2.07	5.007e-05	Phagosome ;Osteoclast differentiation ;Neutrophil extracellular trap formation ;NOD-like receptor signaling pathway ;Leukocyte transendothelial migration ;Prion disease ;Leishmaniasis ;Chemical carcinogenesis - reactive oxygen species ;Diabetic cardiomyopathy ;Lipid and atherosclerosis ;Fluid shear stress and atherosclerosis
ENSMUSG00000045404	Kcnk13	potassium channel, subfamily K, member 13 [Source:MGI Symbol;Acc:MGI:2384976]	2.07	0.018426
ENSMUSG00000087107	AI662270	expressed sequence AI662270 [Source:MGI Symbol;Acc:MGI:2144254]	2.07	0.0009265
ENSMUSG00000021423	Ly86	lymphocyte antigen 86 [Source:MGI Symbol;Acc:MGI:1321404]	2.07	0.00081341
ENSMUSG00000062127	Cttnbp2nl	CTTNBP2 N-terminal like [Source:MGI Symbol;Acc:MGI:1933137]	2.07	2.3552e-05
ENSMUSG00000074361	C5ar2	complement component 5a receptor 2 [Source:MGI Symbol;Acc:MGI:2442013]	2.07	0.045443
ENSMUSG00000041794	Myrip	myosin VIIA and Rab interacting protein [Source:MGI Symbol;Acc:MGI:2384407]	2.07	0.75353
ENSMUSG00000105510	Gm43815	predicted gene 43815 [Source:MGI Symbol;Acc:MGI:5663952]	2.07	0.63136
ENSMUSG00000034792	Gna15	guanine nucleotide binding protein, alpha 15 [Source:MGI Symbol;Acc:MGI:95770]	2.07	0.24644	Calcium signaling pathway ;Relaxin signaling pathway ;Chagas disease ;Amoebiasis
ENSMUSG00000024190	Dusp1	dual specificity phosphatase 1 [Source:MGI Symbol;Acc:MGI:105120]	2.07	0.15684	MAPK signaling pathway ;Serotonergic synapse ;Parkinson disease ;Fluid shear stress and atherosclerosis
ENSMUSG00000025265	Fgd1	FYVE, RhoGEF and PH domain containing 1 [Source:MGI Symbol;Acc:MGI:104566]	2.07	0.072121	Regulation of actin cytoskeleton
ENSMUSG00000037872	Ackr1	atypical chemokine receptor 1 (Duffy blood group) [Source:MGI Symbol;Acc:MGI:1097689]	2.07	0.070703	Malaria
ENSMUSG00000032094	Cd3d	CD3 antigen, delta polypeptide [Source:MGI Symbol;Acc:MGI:88331]	2.07	0.4508	Hematopoietic cell lineage ;Th1 and Th2 cell differentiation ;Th17 cell differentiation ;T cell receptor signaling pathway ;Chagas disease ;Measles ;Human T-cell leukemia virus 1 infection ;Epstein-Barr virus infection ;Human immunodeficiency virus 1 infection ;PD-L1 expression and PD-1 checkpoint pathway in cancer ;Primary immunodeficiency
ENSMUSG00000093656	Gm20628	predicted gene 20628 [Source:MGI Symbol;Acc:MGI:5313075]	2.07	0.79067
ENSMUSG00000049939	Lrrc4	leucine rich repeat containing 4 [Source:MGI Symbol;Acc:MGI:2182081]	2.07	0.79067	Axon guidance ;Cell adhesion molecules
ENSMUSG00000040808	S100g	S100 calcium binding protein G [Source:MGI Symbol;Acc:MGI:104528]	2.07	0.50796	Mineral absorption
ENSMUSG00000103197	Gm37642	predicted gene, 37642 [Source:MGI Symbol;Acc:MGI:5610870]	2.07	0.79207
ENSMUSG00000110462	Gm35572	predicted gene, 35572 [Source:MGI Symbol;Acc:MGI:5594731]	2.07	0.79067
ENSMUSG00000113555	Gm10095	predicted gene 10095 [Source:MGI Symbol;Acc:MGI:3642130]	2.07	0.79067
ENSMUSG00000034472	Rasd2	RASD family, member 2 [Source:MGI Symbol;Acc:MGI:1922391]	2.07	0.79189
ENSMUSG00000087451	Gm12970	predicted gene 12970 [Source:MGI Symbol;Acc:MGI:3650040]	2.07	0.79195
ENSMUSG00000063063	Ctnna2	catenin (cadherin associated protein), alpha 2 [Source:MGI Symbol;Acc:MGI:88275]	2.07	0.79195	Hippo signaling pathway ;Adherens junction ;Leukocyte transendothelial migration ;Bacterial invasion of epithelial cells ;Pathways in cancer ;Endometrial cancer ;Gastric cancer ;Arrhythmogenic right ventricular cardiomyopathy
ENSMUSG00000073489	Ifi204	interferon activated gene 204 [Source:MGI Symbol;Acc:MGI:96429]	2.06	4.2633e-08	NOD-like receptor signaling pathway
ENSMUSG00000057135	Scimp	SLP adaptor and CSK interacting membrane protein [Source:MGI Symbol;Acc:MGI:3610314]	2.06	0.023719
ENSMUSG00000039115	Itga9	integrin alpha 9 [Source:MGI Symbol;Acc:MGI:104756]	2.06	2.3067e-08	PI3K-Akt signaling pathway ;Focal adhesion ;ECM-receptor interaction ;Cell adhesion molecules ;Regulation of actin cytoskeleton ;Human papillomavirus infection ;Hypertrophic cardiomyopathy ;Arrhythmogenic right ventricular cardiomyopathy ;Dilated cardiomyopathy
ENSMUSG00000038147	Cd84	CD84 antigen [Source:MGI Symbol;Acc:MGI:1336885]	2.06	2.3825e-08
ENSMUSG00000049775	Tmsb4x	thymosin, beta 4, X chromosome [Source:MGI Symbol;Acc:MGI:99510]	2.06	2.1532e-05	Regulation of actin cytoskeleton
ENSMUSG00000027863	Cd2	CD2 antigen [Source:MGI Symbol;Acc:MGI:88320]	2.06	0.44325	Cell adhesion molecules ;Hematopoietic cell lineage
ENSMUSG00000030223	Ptpro	protein tyrosine phosphatase, receptor type, O [Source:MGI Symbol;Acc:MGI:1097152]	2.06	0.10823
ENSMUSG00000044626	Liph	lipase, member H [Source:MGI Symbol;Acc:MGI:2388029]	2.06	0.69115
ENSMUSG00000028581	Laptm5	lysosomal-associated protein transmembrane 5 [Source:MGI Symbol;Acc:MGI:108046]	2.05	1.7844e-05	Lysosome
ENSMUSG00000041219	Arhgap11a	Rho GTPase activating protein 11A [Source:MGI Symbol;Acc:MGI:2444300]	2.05	0.00017937
ENSMUSG00000054404	Slfn5	schlafen 5 [Source:MGI Symbol;Acc:MGI:1329004]	2.05	0.0026395
ENSMUSG00000026548	Slamf9	SLAM family member 9 [Source:MGI Symbol;Acc:MGI:1923692]	2.05	0.00018925
ENSMUSG00000024030	Abcg1	ATP binding cassette subfamily G member 1 [Source:MGI Symbol;Acc:MGI:107704]	2.05	0.0026084	ABC transporters ;Lipid and atherosclerosis
ENSMUSG00000039126	Prune2	prune homolog 2 [Source:MGI Symbol;Acc:MGI:1925004]	2.05	0.0016413
ENSMUSG00000040339	Fam102b	family with sequence similarity 102, member B [Source:MGI Symbol;Acc:MGI:3036259]	2.05	0.046767
ENSMUSG00000035186	Ubd	ubiquitin D [Source:MGI Symbol;Acc:MGI:1344410]	2.05	0.21963
ENSMUSG00000065987	Cd209b	CD209b antigen [Source:MGI Symbol;Acc:MGI:1916415]	2.05	0.57061	Phagosome ;C-type lectin receptor signaling pathway ;Tuberculosis ;Measles
ENSMUSG00000005237	Dnah2	dynein, axonemal, heavy chain 2 [Source:MGI Symbol;Acc:MGI:107731]	2.05	0.24541	Amyotrophic lateral sclerosis ;Huntington disease ;Pathways of neurodegeneration - multiple diseases
ENSMUSG00000061878	Sphk1	sphingosine kinase 1 [Source:MGI Symbol;Acc:MGI:1316649]	2.05	0.066952	Sphingolipid metabolism ;Metabolic pathways ;Calcium signaling pathway ;Sphingolipid signaling pathway ;Phospholipase D signaling pathway ;VEGF signaling pathway ;Apelin signaling pathway ;Fc gamma R-mediated phagocytosis ;Tuberculosis
ENSMUSG00000037940	Inpp4b	inositol polyphosphate-4-phosphatase, type II [Source:MGI Symbol;Acc:MGI:2158925]	2.04	0.010162	Inositol phosphate metabolism ;Metabolic pathways ;Phosphatidylinositol signaling system
ENSMUSG00000070436	Serpinh1	serine (or cysteine) peptidase inhibitor, clade H, member 1 [Source:MGI Symbol;Acc:MGI:88283]	2.04	3.8771e-05
ENSMUSG00000004891	Nes	nestin [Source:MGI Symbol;Acc:MGI:101784]	2.04	0.0014101
ENSMUSG00000027510	Rbm38	RNA binding motif protein 38 [Source:MGI Symbol;Acc:MGI:1889294]	2.04	0.013721
ENSMUSG00000032841	Prr5l	proline rich 5 like [Source:MGI Symbol;Acc:MGI:1919696]	2.04	0.013678
ENSMUSG00000030579	Tyrobp	TYRO protein tyrosine kinase binding protein [Source:MGI Symbol;Acc:MGI:1277211]	2.04	4.033e-05	Osteoclast differentiation ;Natural killer cell mediated cytotoxicity
ENSMUSG00000009687	Fxyd5	FXYD domain-containing ion transport regulator 5 [Source:MGI Symbol;Acc:MGI:1201785]	2.04	3.4482e-05
ENSMUSG00000024621	Csf1r	colony stimulating factor 1 receptor [Source:MGI Symbol;Acc:MGI:1339758]	2.04	0.00010514	MAPK signaling pathway ;Ras signaling pathway ;Rap1 signaling pathway ;Cytokine-cytokine receptor interaction ;Viral protein interaction with cytokine and cytokine receptor ;PI3K-Akt signaling pathway ;Osteoclast differentiation ;Hematopoietic cell lineage ;Pathways in cancer ;Transcriptional misregulation in cancer ;Acute myeloid leukemia
Novel.5990	-	-	2.04	0.46686
ENSMUSG00000025432	Avil	advillin [Source:MGI Symbol;Acc:MGI:1333798]	2.04	0.19045
ENSMUSG00000079652	Fam71f2	family with sequence similarity 71, member F2 [Source:MGI Symbol;Acc:MGI:2141439]	2.04	0.45633
ENSMUSG00000043496	Tril	TLR4 interactor with leucine-rich repeats [Source:MGI Symbol;Acc:MGI:1914123]	2.04	0.30094
ENSMUSG00000063851	Rnf183	ring finger protein 183 [Source:MGI Symbol;Acc:MGI:1923322]	2.04	0.6537
ENSMUSG00000055148	Klf2	Kruppel-like factor 2 (lung) [Source:MGI Symbol;Acc:MGI:1342772]	2.03	4.5402e-06	FoxO signaling pathway ;Apelin signaling pathway ;Fluid shear stress and atherosclerosis
ENSMUSG00000048865	Arhgap30	Rho GTPase activating protein 30 [Source:MGI Symbol;Acc:MGI:2684948]	2.03	0.00031357
ENSMUSG00000024397	Aif1	allograft inflammatory factor 1 [Source:MGI Symbol;Acc:MGI:1343098]	2.03	0.0080161
ENSMUSG00000020019	Ntn4	netrin 4 [Source:MGI Symbol;Acc:MGI:1888978]	2.03	0.0012776	Axon guidance
ENSMUSG00000041189	Chrnb1	cholinergic receptor, nicotinic, beta polypeptide 1 (muscle) [Source:MGI Symbol;Acc:MGI:87890]	2.03	0.022341	Neuroactive ligand-receptor interaction
ENSMUSG00000095788	Sirpb1a	signal-regulatory protein beta 1A [Source:MGI Symbol;Acc:MGI:2444824]	2.03	0.011706	Osteoclast differentiation
ENSMUSG00000036469	Marchf1	membrane associated ring-CH-type finger 1 [Source:MGI Symbol;Acc:MGI:1920175]	2.03	4.8814e-05
ENSMUSG00000033436	Armcx2	armadillo repeat containing, X-linked 2 [Source:MGI Symbol;Acc:MGI:1914666]	2.03	0.002045
ENSMUSG00000062524	Ncr1	natural cytotoxicity triggering receptor 1 [Source:MGI Symbol;Acc:MGI:1336212]	2.03	0.24822	Natural killer cell mediated cytotoxicity
ENSMUSG00000106641	Gm43534	predicted gene 43534 [Source:MGI Symbol;Acc:MGI:5663671]	2.03	0.63712
ENSMUSG00000117486	Gm30938	predicted gene, 30938 [Source:MGI Symbol;Acc:MGI:5590097]	2.03	0.63712
ENSMUSG00000025185	Loxl4	lysyl oxidase-like 4 [Source:MGI Symbol;Acc:MGI:1914823]	2.03	0.058629
ENSMUSG00000028463	Car9	carbonic anhydrase 9 [Source:MGI Symbol;Acc:MGI:2447188]	2.03	0.32773	Nitrogen metabolism ;Metabolic pathways
ENSMUSG00000108456	4732496C06Rik	RIKEN cDNA 4732496C06 gene [Source:MGI Symbol;Acc:MGI:2442534]	2.03	0.31868
ENSMUSG00000110765	Gm47468	predicted gene, 47468 [Source:MGI Symbol;Acc:MGI:6096435]	2.03	0.49954
ENSMUSG00000067586	S1pr3	sphingosine-1-phosphate receptor 3 [Source:MGI Symbol;Acc:MGI:1339365]	2.02	0.045441	Sphingolipid signaling pathway ;Neuroactive ligand-receptor interaction
ENSMUSG00000048163	Selplg	selectin, platelet (p-selectin) ligand [Source:MGI Symbol;Acc:MGI:106689]	2.02	0.0029679	Cell adhesion molecules ;Neutrophil extracellular trap formation ;Staphylococcus aureus infection
ENSMUSG00000046841	Ckap4	cytoskeleton-associated protein 4 [Source:MGI Symbol;Acc:MGI:2444926]	2.02	0.0024889	Protein processing in endoplasmic reticulum
ENSMUSG00000014444	Piezo1	piezo-type mechanosensitive ion channel component 1 [Source:MGI Symbol;Acc:MGI:3603204]	2.02	0.003156
ENSMUSG00000020099	Unc5b	unc-5 netrin receptor B [Source:MGI Symbol;Acc:MGI:894703]	2.02	0.0014008	Axon guidance
ENSMUSG00000112800	Gm40604	predicted gene, 40604 [Source:MGI Symbol;Acc:MGI:5623489]	2.02	0.78963
ENSMUSG00000045731	Pnoc	prepronociceptin [Source:MGI Symbol;Acc:MGI:105308]	2.02	0.79067
ENSMUSG00000032186	Tmod2	tropomodulin 2 [Source:MGI Symbol;Acc:MGI:1355335]	2.02	0.79067
ENSMUSG00000017943	Gdap1l1	ganglioside-induced differentiation-associated protein 1-like 1 [Source:MGI Symbol;Acc:MGI:2385163]	2.02	0.80409
ENSMUSG00000081607	Gm15294	predicted gene 15294 [Source:MGI Symbol;Acc:MGI:3708114]	2.02	0.80409
ENSMUSG00000003354	Ccdc65	coiled-coil domain containing 65 [Source:MGI Symbol;Acc:MGI:2146001]	2.02	0.80409
ENSMUSG00000105233	Gm20568	predicted gene, 20568 [Source:MGI Symbol;Acc:MGI:5295675]	2.02	0.80571
ENSMUSG00000114733	Gm4815	predicted gene 4815 [Source:MGI Symbol;Acc:MGI:3643439]	2.02	0.80571
ENSMUSG00000085049	Parvaos	parvin, alpha, opposite strand [Source:MGI Symbol;Acc:MGI:2445046]	2.02	0.80409
ENSMUSG00000094737	Gm17045	predicted gene 17045 [Source:MGI Symbol;Acc:MGI:4937872]	2.02	0.80409
ENSMUSG00000090036	Gm15900	predicted gene 15900 [Source:MGI Symbol;Acc:MGI:3801848]	2.02	0.80533
ENSMUSG00000003070	Efna2	ephrin A2 [Source:MGI Symbol;Acc:MGI:102707]	2.02	0.80533	MAPK signaling pathway ;Ras signaling pathway ;Rap1 signaling pathway ;PI3K-Akt signaling pathway ;Axon guidance ;MicroRNAs in cancer
ENSMUSG00000063687	Pcdhb5	protocadherin beta 5 [Source:MGI Symbol;Acc:MGI:2136739]	2.02	0.80533
ENSMUSG00000052295	8030423F21Rik	RIKEN cDNA 8030423F21 gene [Source:MGI Symbol;Acc:MGI:2443206]	2.02	0.80567
ENSMUSG00000048636	A730049H05Rik	RIKEN cDNA A730049H05 gene [Source:MGI Symbol;Acc:MGI:1921766]	2.02	0.56396
ENSMUSG00000098506	Phf20-ps	PHD finger protein 20, pseudogene [Source:MGI Symbol;Acc:MGI:5010233]	2.02	0.63067
ENSMUSG00000115662	Gm7232	predicted gene 7232 [Source:MGI Symbol;Acc:MGI:3645247]	2.02	0.13004
ENSMUSG00000109122	A230103L15Rik	RIKEN cDNA A230103L15 gene [Source:MGI Symbol;Acc:MGI:1925005]	2.02	0.88723
ENSMUSG00000090075	Gm16251	predicted gene 16251 [Source:MGI Symbol;Acc:MGI:3826569]	2.02	0.88771
ENSMUSG00000070369	Itgad	integrin, alpha D [Source:MGI Symbol;Acc:MGI:3578624]	2.02	0.78716	Regulation of actin cytoskeleton
ENSMUSG00000044724	Gpr152	G protein-coupled receptor 152 [Source:MGI Symbol;Acc:MGI:2685519]	2.02	0.88533
ENSMUSG00000097675	1700101I11Rik	RIKEN cDNA 1700101I11 gene [Source:MGI Symbol;Acc:MGI:1915180]	2.02	0.49238
ENSMUSG00000023809	Rps6ka2	ribosomal protein S6 kinase, polypeptide 2 [Source:MGI Symbol;Acc:MGI:1342290]	2.01	0.0072888	MAPK signaling pathway ;Oocyte meiosis ;mTOR signaling pathway ;Thermogenesis ;Long-term potentiation ;Neurotrophin signaling pathway ;Progesterone-mediated oocyte maturation ;Insulin resistance ;Yersinia infection ;Chemical carcinogenesis - receptor activation
ENSMUSG00000028459	Cd72	CD72 antigen [Source:MGI Symbol;Acc:MGI:88345]	2.01	3.5565e-05	B cell receptor signaling pathway
ENSMUSG00000054400	Cklf	chemokine-like factor [Source:MGI Symbol;Acc:MGI:1922708]	2.01	0.0065994
ENSMUSG00000044811	Cd300c2	CD300C molecule 2 [Source:MGI Symbol;Acc:MGI:2153249]	2.01	5.772e-05
ENSMUSG00000062210	Tnfaip8	tumor necrosis factor, alpha-induced protein 8 [Source:MGI Symbol;Acc:MGI:2147191]	2.01	0.00041181
ENSMUSG00000022468	Endou	endonuclease, polyU-specific [Source:MGI Symbol;Acc:MGI:97746]	2.01	0.24889
ENSMUSG00000003752	Itpkc	inositol 1,4,5-trisphosphate 3-kinase C [Source:MGI Symbol;Acc:MGI:2442554]	2.01	0.12931	Inositol phosphate metabolism ;Metabolic pathways ;Calcium signaling pathway ;Phosphatidylinositol signaling system
ENSMUSG00000032643	Fhl3	four and a half LIM domains 3 [Source:MGI Symbol;Acc:MGI:1341092]	2.01	0.29622
ENSMUSG00000103088	Pcdhgb6	protocadherin gamma subfamily B, 6 [Source:MGI Symbol;Acc:MGI:1935197]	2.01	0.47959
ENSMUSG00000000204	Slfn4	schlafen 4 [Source:MGI Symbol;Acc:MGI:1329010]	2.01	0.066713
ENSMUSG00000047205	Dusp18	dual specificity phosphatase 18 [Source:MGI Symbol;Acc:MGI:1922469]	2.01	0.18838
ENSMUSG00000036587	Fut7	fucosyltransferase 7 [Source:MGI Symbol;Acc:MGI:107692]	2.01	0.61975	Glycosphingolipid biosynthesis - lacto and neolacto series ;Metabolic pathways
ENSMUSG00000024349	Sting1	stimulator of interferon response cGAMP interactor 1 [Source:MGI Symbol;Acc:MGI:1919762]	2	2.4788e-05	NOD-like receptor signaling pathway ;RIG-I-like receptor signaling pathway ;Cytosolic DNA-sensing pathway ;Human cytomegalovirus infection ;Herpes simplex virus 1 infection ;Human immunodeficiency virus 1 infection ;Coronavirus disease - COVID-19
ENSMUSG00000015396	Cd83	CD83 antigen [Source:MGI Symbol;Acc:MGI:1328316]	2	0.043621
ENSMUSG00000025083	Afap1l2	actin filament associated protein 1-like 2 [Source:MGI Symbol;Acc:MGI:2147658]	2	0.0033277
ENSMUSG00000059408	Mrgprh	MAS-related GPR, member H [Source:MGI Symbol;Acc:MGI:1934134]	2	0.96058
ENSMUSG00000117421	Gm41639	predicted gene, 41639 [Source:MGI Symbol;Acc:MGI:5624524]	2	0.96058
ENSMUSG00000037466	Tedc1	tubulin epsilon and delta complex 1 [Source:MGI Symbol;Acc:MGI:2144738]	2	0.22999
ENSMUSG00000087248	Gm16120	predicted gene 16120 [Source:MGI Symbol;Acc:MGI:3802132]	2	0.43765
ENSMUSG00000053687	Dpep2	dipeptidase 2 [Source:MGI Symbol;Acc:MGI:2442042]	2	0.61297
ENSMUSG00000004371	Il11	interleukin 11 [Source:MGI Symbol;Acc:MGI:107613]	2	0.57087	Cytokine-cytokine receptor interaction ;JAK-STAT signaling pathway ;Hematopoietic cell lineage ;Rheumatoid arthritis
ENSMUSG00000105969	Gm42525	predicted gene 42525 [Source:MGI Symbol;Acc:MGI:5662662]	2	0.69251
ENSMUSG00000081076	Rpsa-ps4	ribosomal protein S4, pseudogene 4 [Source:MGI Symbol;Acc:MGI:3651545]	2	0.63651
ENSMUSG00000032344	Cgas	cyclic GMP-AMP synthase [Source:MGI Symbol;Acc:MGI:2442261]	2	0.063319	Cytosolic DNA-sensing pathway ;Human cytomegalovirus infection ;Herpes simplex virus 1 infection ;Human immunodeficiency virus 1 infection ;Coronavirus disease - COVID-19
ENSMUSG00000042817	Flt3	FMS-like tyrosine kinase 3 [Source:MGI Symbol;Acc:MGI:95559]	2	0.078023	MAPK signaling pathway ;Ras signaling pathway ;PI3K-Akt signaling pathway ;Hematopoietic cell lineage ;Pathways in cancer ;Transcriptional misregulation in cancer ;Acute myeloid leukemia ;Central carbon metabolism in cancer
ENSMUSG00000028444	Cntfr	ciliary neurotrophic factor receptor [Source:MGI Symbol;Acc:MGI:99605]	2	0.25225	Cytokine-cytokine receptor interaction ;JAK-STAT signaling pathway
ENSMUSG00000083257	Gm15568	predicted gene 15568 [Source:MGI Symbol;Acc:MGI:3783017]	2	0.45633
ENSMUSG00000030577	Cd22	CD22 antigen [Source:MGI Symbol;Acc:MGI:88322]	2	0.067545	Cell adhesion molecules ;Hematopoietic cell lineage ;B cell receptor signaling pathway
ENSMUSG00000030772	Dkk3	dickkopf WNT signaling pathway inhibitor 3 [Source:MGI Symbol;Acc:MGI:1354952]	1.99	3.4139e-05
ENSMUSG00000031387	Renbp	renin binding protein [Source:MGI Symbol;Acc:MGI:105940]	1.99	0.014666	Amino sugar and nucleotide sugar metabolism ;Metabolic pathways
ENSMUSG00000027347	Rasgrp1	RAS guanyl releasing protein 1 [Source:MGI Symbol;Acc:MGI:1314635]	1.99	0.044255	MAPK signaling pathway ;Ras signaling pathway ;Platelet activation ;T cell receptor signaling pathway ;Pathways in cancer ;PD-L1 expression and PD-1 checkpoint pathway in cancer
ENSMUSG00000041695	Kcnj2	potassium inwardly-rectifying channel, subfamily J, member 2 [Source:MGI Symbol;Acc:MGI:104744]	1.99	0.016345	Cholinergic synapse ;Oxytocin signaling pathway ;Renin secretion ;Gastric acid secretion
ENSMUSG00000105504	Gbp5	guanylate binding protein 5 [Source:MGI Symbol;Acc:MGI:2429943]	1.99	0.0044874	NOD-like receptor signaling pathway
ENSMUSG00000041308	Sntb2	syntrophin, basic 2 [Source:MGI Symbol;Acc:MGI:101771]	1.99	0.027888
ENSMUSG00000011256	Adam19	a disintegrin and metallopeptidase domain 19 (meltrin beta) [Source:MGI Symbol;Acc:MGI:105377]	1.99	0.0037837
ENSMUSG00000026497	Mixl1	Mix1 homeobox-like 1 (Xenopus laevis) [Source:MGI Symbol;Acc:MGI:1351322]	1.99	0.96058
ENSMUSG00000090079	Gm15849	predicted gene 15849 [Source:MGI Symbol;Acc:MGI:3802034]	1.99	0.96058
ENSMUSG00000101848	4933417E11Rik	RIKEN cDNA 4933417E11 gene [Source:MGI Symbol;Acc:MGI:1918384]	1.99	0.96058
ENSMUSG00000102599	Gm38386	predicted gene, 38386 [Source:MGI Symbol;Acc:MGI:5611614]	1.99	0.96058
ENSMUSG00000074758	Gm5535	predicted gene 5535 [Source:MGI Symbol;Acc:MGI:3645019]	1.99	0.96058
ENSMUSG00000097052	Snora43	small nucleolar RNA, H/ACA box 43 [Source:MGI Symbol;Acc:MGI:4360066]	1.99	0.96058
ENSMUSG00000027457	Snph	syntaphilin [Source:MGI Symbol;Acc:MGI:2139270]	1.99	0.96058
ENSMUSG00000043468	Adam30	a disintegrin and metallopeptidase domain 30 [Source:MGI Symbol;Acc:MGI:1918328]	1.99	0.96058
ENSMUSG00000106658	Gm36548	predicted gene, 36548 [Source:MGI Symbol;Acc:MGI:5595707]	1.99	0.96058
ENSMUSG00000108283	Gm44008	predicted gene, 44008 [Source:MGI Symbol;Acc:MGI:5690400]	1.99	0.96058
ENSMUSG00000029784	Ssmem1	serine-rich single-pass membrane protein 1 [Source:MGI Symbol;Acc:MGI:1922897]	1.99	0.96058
ENSMUSG00000100985	Gm10640	predicted gene 10640 [Source:MGI Symbol;Acc:MGI:3648835]	1.99	0.96058
ENSMUSG00000031097	Tnni2	troponin I, skeletal, fast 2 [Source:MGI Symbol;Acc:MGI:105070]	1.99	0.96058
ENSMUSG00000062593	Gm49339	predicted gene, 49339 [Source:MGI Symbol;Acc:MGI:6121530]	1.99	0.96058
ENSMUSG00000112290	Gm33782	predicted gene, 33782 [Source:MGI Symbol;Acc:MGI:5592941]	1.99	0.96058
ENSMUSG00000111357	Gm6980	predicted gene 6980 [Source:MGI Symbol;Acc:MGI:3779645]	1.99	0.96058
ENSMUSG00000101972	H3c11	H3 clustered histone 11 [Source:MGI Symbol;Acc:MGI:2448350]	1.99	0.96058	Neutrophil extracellular trap formation ;Alcoholism ;Transcriptional misregulation in cancer ;Systemic lupus erythematosus
ENSMUSG00000114746	4933436N17Rik	RIKEN cDNA 4933436N17 gene [Source:MGI Symbol;Acc:MGI:1918539]	1.99	0.96058
ENSMUSG00000050382	Kif7	kinesin family member 7 [Source:MGI Symbol;Acc:MGI:1098239]	1.99	0.079772	Hedgehog signaling pathway ;Pathways in cancer ;Basal cell carcinoma
ENSMUSG00000112105	Rps7-ps2	ribosomal protein S7, pseudogene 2 [Source:MGI Symbol;Acc:MGI:3646014]	1.99	0.37492
ENSMUSG00000081303	Gm16011	predicted gene 16011 [Source:MGI Symbol;Acc:MGI:3801796]	1.99	0.62636
ENSMUSG00000075012	Fjx1	four jointed box 1 [Source:MGI Symbol;Acc:MGI:1341907]	1.99	0.51393
ENSMUSG00000031362	Xlr4c	X-linked lymphocyte-regulated 4C [Source:MGI Symbol;Acc:MGI:3574099]	1.99	0.69593
ENSMUSG00000118640	Gm7582	predicted gene 7582 [Source:MGI Symbol;Acc:MGI:3643856]	1.99	0.75316
ENSMUSG00000001520	Nrip2	nuclear receptor interacting protein 2 [Source:MGI Symbol;Acc:MGI:1891884]	1.99	0.10037
ENSMUSG00000060568	Fam78b	family with sequence similarity 78, member B [Source:MGI Symbol;Acc:MGI:2443050]	1.99	0.35774
ENSMUSG00000032035	Ets1	E26 avian leukemia oncogene 1, 5' domain [Source:MGI Symbol;Acc:MGI:95455]	1.98	0.00023101	Ras signaling pathway ;Cellular senescence ;Human T-cell leukemia virus 1 infection ;Pathways in cancer ;Renal cell carcinoma
ENSMUSG00000029919	Hpgds	hematopoietic prostaglandin D synthase [Source:MGI Symbol;Acc:MGI:1859384]	1.98	1.0871e-05	Glutathione metabolism ;Arachidonic acid metabolism ;Metabolism of xenobiotics by cytochrome P450 ;Drug metabolism - cytochrome P450 ;Metabolic pathways ;Chemical carcinogenesis - DNA adducts
ENSMUSG00000046157	Tmem229b	transmembrane protein 229B [Source:MGI Symbol;Acc:MGI:2444389]	1.98	0.0022468
ENSMUSG00000026456	Cyb5r1	cytochrome b5 reductase 1 [Source:MGI Symbol;Acc:MGI:1919267]	1.98	0.038803	Amino sugar and nucleotide sugar metabolism
ENSMUSG00000071537	Klrg2	killer cell lectin-like receptor subfamily G, member 2 [Source:MGI Symbol;Acc:MGI:1921503]	1.98	0.034742
ENSMUSG00000025058	Tasl	TLR adaptor interacting with endolysosomal SLC15A4 [Source:MGI Symbol;Acc:MGI:1918648]	1.98	0.022254
ENSMUSG00000035004	Igsf6	immunoglobulin superfamily, member 6 [Source:MGI Symbol;Acc:MGI:1891393]	1.98	4.041e-05
ENSMUSG00000050600	Zfp831	zinc finger protein 831 [Source:MGI Symbol;Acc:MGI:3641861]	1.98	0.63159
ENSMUSG00000025163	Cd7	CD7 antigen [Source:MGI Symbol;Acc:MGI:88344]	1.98	0.21706	Hematopoietic cell lineage
ENSMUSG00000050447	Lypd6	LY6/PLAUR domain containing 6 [Source:MGI Symbol;Acc:MGI:2443848]	1.98	0.45329
ENSMUSG00000026736	4930426L09Rik	RIKEN cDNA 4930426L09 gene [Source:MGI Symbol;Acc:MGI:1921879]	1.98	0.95545
ENSMUSG00000026765	Lypd6b	LY6/PLAUR domain containing 6B [Source:MGI Symbol;Acc:MGI:1919147]	1.98	0.95545
ENSMUSG00000031189	Aff2	AF4/FMR2 family, member 2 [Source:MGI Symbol;Acc:MGI:1202294]	1.98	0.95545
ENSMUSG00000047959	Kcna3	potassium voltage-gated channel, shaker-related subfamily, member 3 [Source:MGI Symbol;Acc:MGI:96660]	1.98	0.95545
ENSMUSG00000081688	Gm12499	predicted gene 12499 [Source:MGI Symbol;Acc:MGI:3650532]	1.98	0.95545
ENSMUSG00000001020	S100a4	S100 calcium binding protein A4 [Source:MGI Symbol;Acc:MGI:1330282]	1.98	0.95545
ENSMUSG00000086848	Lce6a	late cornified envelope 6A [Source:MGI Symbol;Acc:MGI:1925632]	1.98	0.95545
ENSMUSG00000081068	Gm12804	predicted gene 12804 [Source:MGI Symbol;Acc:MGI:3651639]	1.98	0.95545
ENSMUSG00000006216	Clcnkb	chloride channel, voltage-sensitive Kb [Source:MGI Symbol;Acc:MGI:1930643]	1.98	0.95545	Collecting duct acid secretion
ENSMUSG00000082978	Rpsa-ps11	ribosomal protein SA, pseudogene 11 [Source:MGI Symbol;Acc:MGI:3649246]	1.98	0.95545
ENSMUSG00000107085	Gm42883	predicted gene 42883 [Source:MGI Symbol;Acc:MGI:5663020]	1.98	0.95545
ENSMUSG00000106895	Gm4754	predicted gene 4754 [Source:MGI Symbol;Acc:MGI:3645925]	1.98	0.95545
ENSMUSG00000105377	Gm43148	predicted gene 43148 [Source:MGI Symbol;Acc:MGI:5663285]	1.98	0.95545
ENSMUSG00000029517	Ankrd7	ankyrin repeat domain 7 [Source:MGI Symbol;Acc:MGI:1922446]	1.98	0.95545
ENSMUSG00000090256	Alms1-ps1	ALMS1, centrosome and basal body associated, pseudogene 1 [Source:MGI Symbol;Acc:MGI:3646394]	1.98	0.95545
ENSMUSG00000094626	Tmem121b	transmembrane protein 121B [Source:MGI Symbol;Acc:MGI:2136977]	1.98	0.95545
ENSMUSG00000030510	Cers3	ceramide synthase 3 [Source:MGI Symbol;Acc:MGI:2681008]	1.98	0.95545	Sphingolipid metabolism ;Metabolic pathways ;Sphingolipid signaling pathway
ENSMUSG00000109326	Gm9165	predicted gene 9165 [Source:MGI Symbol;Acc:MGI:3647914]	1.98	0.95545
ENSMUSG00000050108	Bpifc	BPI fold containing family C [Source:MGI Symbol;Acc:MGI:3026884]	1.98	0.95545
ENSMUSG00000112889	Gm47073	predicted gene, 47073 [Source:MGI Symbol;Acc:MGI:6095792]	1.98	0.95545
ENSMUSG00000109784	Gm45493	predicted gene 45493 [Source:MGI Symbol;Acc:MGI:5791329]	1.98	0.95545
ENSMUSG00000083911	Gm4342	predicted gene 4342 [Source:MGI Symbol;Acc:MGI:3782526]	1.98	0.95545
ENSMUSG00000090709	Gm17173	predicted gene 17173 [Source:MGI Symbol;Acc:MGI:4938000]	1.98	0.95545
ENSMUSG00000090317	Gm17324	predicted gene, 17324 [Source:MGI Symbol;Acc:MGI:4936958]	1.98	0.95545
ENSMUSG00000110950	Gm39384	predicted gene, 39384 [Source:MGI Symbol;Acc:MGI:5622269]	1.98	0.95545
ENSMUSG00000077506	Scarna9	small Cajal body-specific RNA 9 [Source:MGI Symbol;Acc:MGI:3819489]	1.98	0.95545
ENSMUSG00000093722	Gm20612	predicted gene 20612 [Source:MGI Symbol;Acc:MGI:5313059]	1.98	0.95545
ENSMUSG00000056032	BC018473	cDNA sequence BC018473 [Source:MGI Symbol;Acc:MGI:3039625]	1.98	0.95545
ENSMUSG00000114477	Gm8795	predicted gene 8795 [Source:MGI Symbol;Acc:MGI:3643764]	1.98	0.95545
ENSMUSG00000114018	Gm36495	predicted gene, 36495 [Source:MGI Symbol;Acc:MGI:5595654]	1.98	0.95545
ENSMUSG00000037438	Uqcrh-ps1	ubiquinol-cytochrome c reductase hinge protein, pseudogene 1 [Source:MGI Symbol;Acc:MGI:3641869]	1.98	0.95545
ENSMUSG00000082570	Gm15711	predicted gene 15711 [Source:MGI Symbol;Acc:MGI:3783153]	1.98	0.95545
ENSMUSG00000047293	Gpr15	G protein-coupled receptor 15 [Source:MGI Symbol;Acc:MGI:1918473]	1.98	0.95545
ENSMUSG00000025610	Map3k7cl	Map3k7 C-terminal like [Source:MGI Symbol;Acc:MGI:2446584]	1.98	0.95545
ENSMUSG00000115221	Gm49121	predicted gene, 49121 [Source:MGI Symbol;Acc:MGI:6118524]	1.98	0.95545
ENSMUSG00000054134	Umodl1	uromodulin-like 1 [Source:MGI Symbol;Acc:MGI:1929785]	1.98	0.95545
ENSMUSG00002076197	-	-	1.98	0.95545
ENSMUSG00002075789	7SK	7SK RNA [Source:RFAM;Acc:RF00100]	1.98	0.95545
ENSMUSG00000065204	Gm24610	predicted gene, 24610 [Source:MGI Symbol;Acc:MGI:5454387]	1.98	0.95545
ENSMUSG00000040026	Saa3	serum amyloid A 3 [Source:MGI Symbol;Acc:MGI:98223]	1.98	0.070104
ENSMUSG00000093507	Gm20627	predicted gene 20627 [Source:MGI Symbol;Acc:MGI:5313074]	1.98	0.56375
ENSMUSG00000090142	Gm15795	predicted gene 15795 [Source:MGI Symbol;Acc:MGI:3802035]	1.98	0.96058
ENSMUSG00000102494	Gm36988	predicted gene, 36988 [Source:MGI Symbol;Acc:MGI:5610216]	1.98	0.96058
ENSMUSG00000050700	Emilin3	elastin microfibril interfacer 3 [Source:MGI Symbol;Acc:MGI:2389142]	1.98	0.96058
ENSMUSG00000081295	Gm6275	predicted gene 6275 [Source:MGI Symbol;Acc:MGI:3645368]	1.98	0.96058
ENSMUSG00000105553	Gm42514	predicted gene 42514 [Source:MGI Symbol;Acc:MGI:5662651]	1.98	0.96058
ENSMUSG00000106609	Gm43181	predicted gene 43181 [Source:MGI Symbol;Acc:MGI:5663318]	1.98	0.96058
ENSMUSG00000106627	Gm21680	predicted gene, 21680 [Source:MGI Symbol;Acc:MGI:5435035]	1.98	0.96058
ENSMUSG00000105223	Gm43433	predicted gene 43433 [Source:MGI Symbol;Acc:MGI:5663570]	1.98	0.96058
ENSMUSG00000109556	Gm38843	predicted gene, 38843 [Source:MGI Symbol;Acc:MGI:5621728]	1.98	0.96058
ENSMUSG00000067610	Klri1	killer cell lectin-like receptor family I member 1 [Source:MGI Symbol;Acc:MGI:3530275]	1.98	0.96058
ENSMUSG00000040298	Btbd16	BTB (POZ) domain containing 16 [Source:MGI Symbol;Acc:MGI:3045247]	1.98	0.96058
ENSMUSG00000070601	Vmn2r84	vomeronasal 2, receptor 84 [Source:MGI Symbol;Acc:MGI:3643367]	1.98	0.96058
ENSMUSG00000078442	Ccdc105	coiled-coil domain containing 105 [Source:MGI Symbol;Acc:MGI:1918226]	1.98	0.96058
ENSMUSG00000089722	Cd300ld5	CD300 molecule like family member D5 [Source:MGI Symbol;Acc:MGI:3702661]	1.98	0.96058
ENSMUSG00000113141	Gm47748	predicted gene, 47748 [Source:MGI Symbol;Acc:MGI:6096892]	1.98	0.96058
ENSMUSG00000049036	Tmem121	transmembrane protein 121 [Source:MGI Symbol;Acc:MGI:1916445]	1.98	0.96058
ENSMUSG00000051237	9230109A22Rik	RIKEN cDNA 9230109A22 gene [Source:MGI Symbol;Acc:MGI:2445011]	1.98	0.96058
ENSMUSG00000022311	Csmd3	CUB and Sushi multiple domains 3 [Source:MGI Symbol;Acc:MGI:2386403]	1.98	0.96058
ENSMUSG00000103216	Gm37248	predicted gene, 37248 [Source:MGI Symbol;Acc:MGI:5610476]	1.98	0.96058
ENSMUSG00000117616	Gm49984	predicted gene, 49984 [Source:MGI Symbol;Acc:MGI:6275263]	1.98	0.96058
Novel.4444	-	-	1.98	0.96058
ENSMUSG00000109485	Gm45016	predicted gene 45016 [Source:MGI Symbol;Acc:MGI:5753592]	1.98	0.56203
ENSMUSG00000030782	Tgfb1i1	transforming growth factor beta 1 induced transcript 1 [Source:MGI Symbol;Acc:MGI:102784]	1.97	0.00086634
ENSMUSG00000026786	Apbb1ip	amyloid beta (A4) precursor protein-binding, family B, member 1 interacting protein [Source:MGI Symbol;Acc:MGI:1861354]	1.97	0.00089	Rap1 signaling pathway ;Platelet activation
ENSMUSG00000024677	Ms4a6b	membrane-spanning 4-domains, subfamily A, member 6B [Source:MGI Symbol;Acc:MGI:1917024]	1.97	0.0027803
ENSMUSG00000026288	Inpp5d	inositol polyphosphate-5-phosphatase D [Source:MGI Symbol;Acc:MGI:107357]	1.97	9.5417e-06	Inositol phosphate metabolism ;Metabolic pathways ;Phosphatidylinositol signaling system ;B cell receptor signaling pathway ;Fc epsilon RI signaling pathway ;Fc gamma R-mediated phagocytosis
ENSMUSG00000006342	Susd2	sushi domain containing 2 [Source:MGI Symbol;Acc:MGI:1918983]	1.97	2.8193e-06
ENSMUSG00000031875	Cmtm3	CKLF-like MARVEL transmembrane domain containing 3 [Source:MGI Symbol;Acc:MGI:2447162]	1.97	5.0357e-08
ENSMUSG00000066682	Pilrb2	paired immunoglobin-like type 2 receptor beta 2 [Source:MGI Symbol;Acc:MGI:2450535]	1.97	0.0055706	Herpes simplex virus 1 infection
ENSMUSG00000113626	Gm7240	predicted gene 7240 [Source:MGI Symbol;Acc:MGI:3643235]	1.97	0.83906
ENSMUSG00000046196	Ttc39d	tetratricopeptide repeat domain 39D [Source:MGI Symbol;Acc:MGI:1914987]	1.97	0.83906
ENSMUSG00000086148	Gm15271	predicted gene 15271 [Source:MGI Symbol;Acc:MGI:3705206]	1.97	0.83835
ENSMUSG00000091983	Olfr457	olfactory receptor 457 [Source:MGI Symbol;Acc:MGI:3030291]	1.97	0.81932	Olfactory transduction
ENSMUSG00000074852	Hpse2	heparanase 2 [Source:MGI Symbol;Acc:MGI:2685814]	1.97	0.81932	Glycosaminoglycan degradation ;Metabolic pathways ;Proteoglycans in cancer
ENSMUSG00000105632	Gm43272	predicted gene 43272 [Source:MGI Symbol;Acc:MGI:5663409]	1.97	0.8177
ENSMUSG00000043932	Klri2	killer cell lectin-like receptor family I member 2 [Source:MGI Symbol;Acc:MGI:2443965]	1.97	0.8177
ENSMUSG00000081562	Gm11575	predicted gene 11575 [Source:MGI Symbol;Acc:MGI:3649592]	1.97	0.81932
[truncated: 28,061 more rows]

## Sheet: Table S1B
Table S1 Detected gene levels upon methionine restriction in livers of HCC mouce models.
Transcription factors that were significantly changed were listed. These factors were annotated either in Uniprot (https://www.uniprot.org/) or TRRUST V2 database (PMID: 29087512). The significantly changed levels of metabolites are these with fold changes >2 or 0.5 (p-value < 0.05). The increased genes were marked in green background while the dcreased ones in orange background.
Gene_id	Symbol	Gene description	log2FoldChange	pvalue	KEGG pathway
ENSMUSG00000030717	Nupr1	nuclear protein transcription regulator 1 [Source:MGI Symbol;Acc:MGI:1891834]	6.02	3.5527e-07	Transcriptional misregulation in cancer
ENSMUSG00000015709	Arnt2	aryl hydrocarbon receptor nuclear translocator 2 [Source:MGI Symbol;Acc:MGI:107188]	5.99	0.00011226	Pathways in cancer ;Transcriptional misregulation in cancer ;Renal cell carcinoma
ENSMUSG00000099032	Tcf24	transcription factor 24 [Source:MGI Symbol;Acc:MGI:3780500]	5.76	1.0091e-05
ENSMUSG00000052271	Bhlha15	basic helix-loop-helix family, member a15 [Source:MGI Symbol;Acc:MGI:891976]	5.12	2.4788e-05	Maturity onset diabetes of the young
ENSMUSG00000026628	Atf3	activating transcription factor 3 [Source:MGI Symbol;Acc:MGI:109384]	4.48	0.00037511
ENSMUSG00000052942	Glis3	GLIS family zinc finger 3 [Source:MGI Symbol;Acc:MGI:2444289]	3.83	0.0001727
ENSMUSG00000037868	Egr2	early growth response 2 [Source:MGI Symbol;Acc:MGI:95296]	3.7	0.010309	C-type lectin receptor signaling pathway ;Hepatitis B ;Human T-cell leukemia virus 1 infection ;Viral carcinogenesis
ENSMUSG00000028341	Nr4a3	nuclear receptor subfamily 4, group A, member 3 [Source:MGI Symbol;Acc:MGI:1352457]	3.66	0.0042607	Transcriptional misregulation in cancer
ENSMUSG00000026826	Nr4a2	nuclear receptor subfamily 4, group A, member 2 [Source:MGI Symbol;Acc:MGI:1352456]	3.56	0.00081341	Aldosterone synthesis and secretion ;Parathyroid hormone synthesis, secretion and action
ENSMUSG00000023034	Nr4a1	nuclear receptor subfamily 4, group A, member 1 [Source:MGI Symbol;Acc:MGI:1352454]	3.36	3.7843e-07	MAPK signaling pathway ;PI3K-Akt signaling pathway ;Aldosterone synthesis and secretion ;Cortisol synthesis and secretion ;Cushing syndrome
ENSMUSG00000024401	Tnf	tumor necrosis factor [Source:MGI Symbol;Acc:MGI:104798]	3.17	0.01677	Antifolate resistance ;MAPK signaling pathway ;Cytokine-cytokine receptor interaction ;Viral protein interaction with cytokine and cytokine receptor ;NF-kappa B signaling pathway ;Sphingolipid signaling pathway ;mTOR signaling pathway ;Apoptosis ;Necroptosis ;TGF-beta signaling pathway ;Osteoclast differentiation ;Antigen processing and presentation ;Toll-like receptor signaling pathway ;NOD-like…
ENSMUSG00000003032	Klf4	Kruppel-like factor 4 (gut) [Source:MGI Symbol;Acc:MGI:1342287]	2.95	0.0064242	Signaling pathways regulating pluripotency of stem cells ;Chemical carcinogenesis - receptor activation
ENSMUSG00000000078	Klf6	Kruppel-like factor 6 [Source:MGI Symbol;Acc:MGI:1346318]	2.83	0.017344
ENSMUSG00000026077	Npas2	neuronal PAS domain protein 2 [Source:MGI Symbol;Acc:MGI:109232]	2.82	0.0028287	Circadian rhythm
ENSMUSG00000034266	Batf	basic leucine zipper transcription factor, ATF-like [Source:MGI Symbol;Acc:MGI:1859147]	2.82	0.0014303	PD-L1 expression and PD-1 checkpoint pathway in cancer
ENSMUSG00000051341	Zfp52	zinc finger protein 52 [Source:MGI Symbol;Acc:MGI:99199]	2.81	0.0032912	Herpes simplex virus 1 infection
ENSMUSG00000076431	Sox4	SRY (sex determining region Y)-box 4 [Source:MGI Symbol;Acc:MGI:98366]	2.8	0.00021541	MicroRNAs in cancer
ENSMUSG00000028389	Zfp37	zinc finger protein 37 [Source:MGI Symbol;Acc:MGI:99181]	2.64	0.021889	Herpes simplex virus 1 infection
ENSMUSG00000017724	Etv4	ets variant 4 [Source:MGI Symbol;Acc:MGI:99423]	2.6	0.049474	Transcriptional misregulation in cancer
ENSMUSG00000063568	Jazf1	JAZF zinc finger 1 [Source:MGI Symbol;Acc:MGI:2141450]	2.57	0.029866
ENSMUSG00000046711	Hmga1	high mobility group AT-hook 1 [Source:MGI Symbol;Acc:MGI:96160]	2.52	0.027271
ENSMUSG00000002983	Relb	avian reticuloendotheliosis viral (v-rel) oncogene related B [Source:MGI Symbol;Acc:MGI:103289]	2.52	0.00099082	MAPK signaling pathway ;NF-kappa B signaling pathway ;Osteoclast differentiation ;C-type lectin receptor signaling pathway ;Human T-cell leukemia virus 1 infection ;Epstein-Barr virus infection
ENSMUSG00000042745	Id1	inhibitor of DNA binding 1, HLH protein [Source:MGI Symbol;Acc:MGI:96396]	2.47	0.017531	Rap1 signaling pathway ;TGF-beta signaling pathway ;Hippo signaling pathway ;Signaling pathways regulating pluripotency of stem cells
ENSMUSG00000052684	Jun	jun proto-oncogene [Source:MGI Symbol;Acc:MGI:96646]	2.41	0.029767	Endocrine resistance ;MAPK signaling pathway ;ErbB signaling pathway ;cAMP signaling pathway ;Mitophagy - animal ;Apoptosis ;Wnt signaling pathway ;Osteoclast differentiation ;Focal adhesion ;Tight junction ;Toll-like receptor signaling pathway ;NOD-like receptor signaling pathway ;C-type lectin receptor signaling pathway ;IL-17 signaling pathway ;Th1 and Th2 cell differentiation ;Th17 cell diffe…
ENSMUSG00000050919	Zfp366	zinc finger protein 366 [Source:MGI Symbol;Acc:MGI:2178429]	2.39	0.015646
ENSMUSG00000042622	Maff	v-maf musculoaponeurotic fibrosarcoma oncogene family, protein F (avian) [Source:MGI Symbol;Acc:MGI:96910]	2.38	0.046407
ENSMUSG00000031103	Elf4	E74-like factor 4 (ets domain transcription factor) [Source:MGI Symbol;Acc:MGI:1928377]	2.37	5.7477e-06
ENSMUSG00000025408	Ddit3	DNA-damage inducible transcript 3 [Source:MGI Symbol;Acc:MGI:109247]	2.32	0.0071079	MAPK signaling pathway ;Protein processing in endoplasmic reticulum ;Apoptosis ;Non-alcoholic fatty liver disease ;Alzheimer disease ;Parkinson disease ;Amyotrophic lateral sclerosis ;Prion disease ;Pathways of neurodegeneration - multiple diseases ;Transcriptional misregulation in cancer ;Lipid and atherosclerosis
ENSMUSG00000004359	Spic	Spi-C transcription factor (Spi-1/PU.1 related) [Source:MGI Symbol;Acc:MGI:1341168]	2.3	0.00026659
ENSMUSG00000036036	Zfp57	zinc finger protein 57 [Source:MGI Symbol;Acc:MGI:99204]	2.2	0.033131	Herpes simplex virus 1 infection
ENSMUSG00000022346	Myc	myelocytomatosis oncogene [Source:MGI Symbol;Acc:MGI:97250]	2.19	0.022991	MAPK signaling pathway ;ErbB signaling pathway ;Cell cycle ;PI3K-Akt signaling pathway ;Cellular senescence ;Wnt signaling pathway ;TGF-beta signaling pathway ;Hippo signaling pathway ;Signaling pathways regulating pluripotency of stem cells ;JAK-STAT signaling pathway ;Thyroid hormone signaling pathway ;Salmonella infection ;Hepatitis C ;Hepatitis B ;Human cytomegalovirus infection ;Human T-cell…
ENSMUSG00000074676	Foxs1	forkhead box S1 [Source:MGI Symbol;Acc:MGI:95546]	2.19	0.03677
ENSMUSG00000028634	Hivep3	human immunodeficiency virus type I enhancer binding protein 3 [Source:MGI Symbol;Acc:MGI:106589]	2.19	0.0002886
ENSMUSG00000018654	Ikzf1	IKAROS family zinc finger 1 [Source:MGI Symbol;Acc:MGI:1342540]	2.15	1.3336e-05
ENSMUSG00000039004	Bmp6	bone morphogenetic protein 6 [Source:MGI Symbol;Acc:MGI:88182]	2.13	0.0022075	Cytokine-cytokine receptor interaction ;TGF-beta signaling pathway ;Hippo signaling pathway ;Ovarian steroidogenesis
ENSMUSG00000025105	Bnc1	basonuclin 1 [Source:MGI Symbol;Acc:MGI:1097164]	2.09	0.033007
ENSMUSG00000055148	Klf2	Kruppel-like factor 2 (lung) [Source:MGI Symbol;Acc:MGI:1342772]	2.03	4.5402e-06	FoxO signaling pathway ;Apelin signaling pathway ;Fluid shear stress and atherosclerosis
ENSMUSG00000032035	Ets1	E26 avian leukemia oncogene 1, 5' domain [Source:MGI Symbol;Acc:MGI:95455]	1.98	0.00023101	Ras signaling pathway ;Cellular senescence ;Human T-cell leukemia virus 1 infection ;Pathways in cancer ;Renal cell carcinoma
ENSMUSG00000030782	Tgfb1i1	transforming growth factor beta 1 induced transcript 1 [Source:MGI Symbol;Acc:MGI:102784]	1.97	0.00086634
ENSMUSG00000002111	Spi1	spleen focus forming virus (SFFV) proviral integration oncogene [Source:MGI Symbol;Acc:MGI:98282]	1.85	0.00019531	Osteoclast differentiation ;Human T-cell leukemia virus 1 infection ;Pathways in cancer ;Transcriptional misregulation in cancer ;Acute myeloid leukemia
ENSMUSG00000008496	Pou2f2	POU domain, class 2, transcription factor 2 [Source:MGI Symbol;Acc:MGI:101897]	1.82	0.037531	Herpes simplex virus 1 infection ;Lipid and atherosclerosis
ENSMUSG00000022831	Hcls1	hematopoietic cell specific Lyn substrate 1 [Source:MGI Symbol;Acc:MGI:104568]	1.81	9.9526e-08	Tight junction ;Bacterial invasion of epithelial cells ;Proteoglycans in cancer
ENSMUSG00000026872	Zeb2	zinc finger E-box binding homeobox 2 [Source:MGI Symbol;Acc:MGI:1344407]	1.76	1.5075e-06	MicroRNAs in cancer
ENSMUSG00000046470	Sox18	SRY (sex determining region Y)-box 18 [Source:MGI Symbol;Acc:MGI:103559]	1.72	0.009025
ENSMUSG00000038679	Trps1	transcriptional repressor GATA binding 1 [Source:MGI Symbol;Acc:MGI:1927616]	1.71	0.00364
ENSMUSG00000025225	Nfkb2	nuclear factor of kappa light polypeptide gene enhancer in B cells 2, p49/p100 [Source:MGI Symbol;Acc:MGI:1099800]	1.67	0.015941	MAPK signaling pathway ;NF-kappa B signaling pathway ;Osteoclast differentiation ;C-type lectin receptor signaling pathway ;Legionellosis ;Human T-cell leukemia virus 1 infection ;Epstein-Barr virus infection ;Pathways in cancer ;Viral carcinogenesis ;Breast cancer
ENSMUSG00000021379	Id4	inhibitor of DNA binding 4 [Source:MGI Symbol;Acc:MGI:99414]	1.65	0.0052723	TGF-beta signaling pathway ;Signaling pathways regulating pluripotency of stem cells
ENSMUSG00000034271	Jdp2	Jun dimerization protein 2 [Source:MGI Symbol;Acc:MGI:1932093]	1.61	0.042174
ENSMUSG00000060862	Zbtb40	zinc finger and BTB domain containing 40 [Source:MGI Symbol;Acc:MGI:2682254]	1.59	0.041832
ENSMUSG00000039005	Tlr4	toll-like receptor 4 [Source:MGI Symbol;Acc:MGI:96824]	1.58	0.01339	NF-kappa B signaling pathway ;HIF-1 signaling pathway ;Phagosome ;PI3K-Akt signaling pathway ;Necroptosis ;Neutrophil extracellular trap formation ;Toll-like receptor signaling pathway ;NOD-like receptor signaling pathway ;Salmonella infection ;Pertussis ;Legionellosis ;Yersinia infection ;Leishmaniasis ;Chagas disease ;Malaria ;Toxoplasmosis ;Amoebiasis ;Tuberculosis ;Hepatitis B ;Measles ;Influ…
ENSMUSG00000032744	Heyl	hairy/enhancer-of-split related with YRPW motif-like [Source:MGI Symbol;Acc:MGI:1860511]	1.57	0.026759	Notch signaling pathway ;Human papillomavirus infection ;Pathways in cancer ;Breast cancer
ENSMUSG00000043099	Hic1	hypermethylated in cancer 1 [Source:MGI Symbol;Acc:MGI:1338010]	1.51	0.010198
ENSMUSG00000070034	Sp110	Sp110 nuclear body protein [Source:MGI Symbol;Acc:MGI:1923364]	1.49	0.032939
ENSMUSG00000027641	Rbl1	RB transcriptional corepressor like 1 [Source:MGI Symbol;Acc:MGI:103300]	1.43	0.01391	Cell cycle ;Cellular senescence ;TGF-beta signaling pathway ;Human papillomavirus infection ;Viral carcinogenesis
ENSMUSG00000007872	Id3	inhibitor of DNA binding 3 [Source:MGI Symbol;Acc:MGI:96398]	1.43	0.00088604	TGF-beta signaling pathway ;Signaling pathways regulating pluripotency of stem cells
ENSMUSG00000047407	Tgif1	TGFB-induced factor homeobox 1 [Source:MGI Symbol;Acc:MGI:1194497]	1.41	0.030008	TGF-beta signaling pathway
ENSMUSG00000026222	Sp100	nuclear antigen Sp100 [Source:MGI Symbol;Acc:MGI:109561]	1.36	2.4034e-05	Herpes simplex virus 1 infection ;Viral carcinogenesis
ENSMUSG00000008398	Elk3	ELK3, member of ETS oncogene family [Source:MGI Symbol;Acc:MGI:101762]	1.35	0.016023
ENSMUSG00000016087	Fli1	Friend leukemia integration 1 [Source:MGI Symbol;Acc:MGI:95554]	1.31	0.0037306	Transcriptional misregulation in cancer
ENSMUSG00000014303	Glis2	GLIS family zinc finger 2 [Source:MGI Symbol;Acc:MGI:1932535]	1.31	0.035996
ENSMUSG00000035158	Mitf	melanogenesis associated transcription factor [Source:MGI Symbol;Acc:MGI:104554]	1.13	0.012821	Mitophagy - animal ;Osteoclast differentiation ;Melanogenesis ;Pathways in cancer ;Transcriptional misregulation in cancer ;Melanoma
ENSMUSG00000033060	Lmo7	LIM domain only 7 [Source:MGI Symbol;Acc:MGI:1353586]	-1.04	0.043613	Adherens junction
ENSMUSG00000033543	Gtf2a2	general transcription factor II A, 2 [Source:MGI Symbol;Acc:MGI:1933289]	-1.05	0.046407	Basal transcription factors ;Viral carcinogenesis
ENSMUSG00000040721	Zfhx2	zinc finger homeobox 2 [Source:MGI Symbol;Acc:MGI:2686934]	-1.07	0.0023444
ENSMUSG00000057982	Zfp809	zinc finger protein 809 [Source:MGI Symbol;Acc:MGI:2143362]	-1.08	0.010533	Herpes simplex virus 1 infection
ENSMUSG00000010175	Prox1	prospero homeobox 1 [Source:MGI Symbol;Acc:MGI:97772]	-1.13	8.7819e-05
ENSMUSG00000033249	Hsf4	heat shock transcription factor 4 [Source:MGI Symbol;Acc:MGI:1347058]	-1.17	0.0006561
ENSMUSG00000096696	Zfp960	zinc finger protein 960 [Source:MGI Symbol;Acc:MGI:3052731]	-1.2	0.047525	Herpes simplex virus 1 infection
ENSMUSG00000037001	Zfp39	zinc finger protein 39 [Source:MGI Symbol;Acc:MGI:99183]	-1.27	0.028612	Herpes simplex virus 1 infection
ENSMUSG00000029833	Trim24	tripartite motif-containing 24 [Source:MGI Symbol;Acc:MGI:109275]	-1.31	0.00038383
ENSMUSG00000047036	Zfp445	zinc finger protein 445 [Source:MGI Symbol;Acc:MGI:2143340]	-1.45	0.014617
ENSMUSG00000029563	Foxp2	forkhead box P2 [Source:MGI Symbol;Acc:MGI:2148705]	-1.49	0.00034923
ENSMUSG00000019768	Esr1	estrogen receptor 1 (alpha) [Source:MGI Symbol;Acc:MGI:1352467]	-1.67	0.00090148	Endocrine resistance ;Estrogen signaling pathway ;Prolactin signaling pathway ;Thyroid hormone signaling pathway ;Endocrine and other factor-regulated calcium reabsorption ;Pathways in cancer ;Proteoglycans in cancer ;Chemical carcinogenesis - receptor activation ;Breast cancer
ENSMUSG00000069743	Zfp820	zinc finger protein 820 [Source:MGI Symbol;Acc:MGI:1922674]	-1.75	0.00074886
ENSMUSG00000038415	Foxq1	forkhead box Q1 [Source:MGI Symbol;Acc:MGI:1298228]	-1.82	0.04712
ENSMUSG00000074529	Zfp972	zinc finger protein 972 [Source:MGI Symbol;Acc:MGI:1925953]	-2.03	0.0098907
ENSMUSG00000026610	Esrrg	estrogen-related receptor gamma [Source:MGI Symbol;Acc:MGI:1347056]	-2.84	0.016052
ENSMUSG00000043753	Dmrta1	doublesex and mab-3 related transcription factor like family A1 [Source:MGI Symbol;Acc:MGI:2653627]	-2.88	1.399e-08
ENSMUSG00000060969	Irx1	Iroquois homeobox 1 [Source:MGI Symbol;Acc:MGI:1197515]	-5.46	0.0040433
