# Supplementary material for: mTORC1-c-Myc pathway rewires methionine metabolism for HCC progression through suppressing SIRT4 mediated ADP ribosylation of MAT2A
Source: Cell Biosci. 2022 Nov 12;12:183. doi: 10.1186/s13578-022-00919-y (PMC9652997; doi:10.1186/s13578-022-00919-y)
Supplement: Supplementary file 3 — Additional file 3: Table S2. The changes of metabolite levels upon methionine restriction in livers of HCC mouce models. [file 13578_2022_919_MOESM3_ESM.xlsx]

## Sheet: Table S2
Table S2 The changes of metabolite levels upon methionine restriction in livers of HCC mouce models.
Listed metabolites were detected by LC-MS/MS. The significantly changed levels of metabolites are these with fold changes >1.5 or 0.67 (p-value < 0.05). The increased metabolites were marked in green background while the dcreased ones in orange background.
ID	Name	Fold change	p-value	Class
M769T44	Oligomycin b	2.65	0.000128357	Indoles and derivatives
M810T166	N-Docosanoyl-4-sphingenyl-1-O-phosphorylcholine	2.07	0.000284996	Steroids and steroid derivatives
M602T37_1	1-palmitoyl-2-oleoyl-3-linoleoyl-rac-glycerol	2.21	0.000417767	Carboxylic acids and derivatives
M112T384	Histamine	4.18	0.000477677	Organic phosphoric acids and derivatives
M480T176	1-(1z-hexadecenyl)-sn-glycero-3-phosphocholine	3.08	0.000545537	Carboxylic acids and derivatives
M337T42	1-monolinoleoyl-rac-glycerol	2.15	0.000669279
M634T56	Calusterone	3.78	0.000701034	Carboxylic acids and derivatives
M337T147	MG(18:2(9Z,12Z)/0:0/0:0)[rac]	2.76	0.00142478	Fatty Acyls
M844T43	Spiramycin	2.71	0.00156528	Carboxylic acids and derivatives
M468T190	1-myristoyl-sn-glycero-3-phosphocholine	2.08	0.00163722	Carboxylic acids and derivatives
M385T368_1	S-adenosyl-l-homocysteine	2.42	0.00169037	Carboxylic acids and derivatives
M730T169	N-oleoyl-d-erythro-sphingosylphosphorylcholine	1.81	0.00225382	Glycerophospholipids
M674T37_1	Ionomycin	1.88	0.00354082	Carboxylic acids and derivatives
M518T186	Lpc 18:3	1.6	0.00379297	Indoles and derivatives
M275T305	1h-indole-3-carboxamide, 7-methoxy-2-methyl-1-[2-(4-morpholinyl)ethyl]-n-[(1s,2s,4r)-1,3,3-trimethylbicyclo[2.2.1]hept-2-yl]-	1.75	0.00394961	Organooxygen compounds
M279T58_2	alpha-Linolenic acid	2.2	0.00403321	Carboxylic acids and derivatives
M407T368	Ginkgolide b	2.72	0.00454173	Carboxylic acids and derivatives
M241T365	Pheniramine	1.8	0.0051725	Benzene and substituted derivatives
M136T411	S-methyl-l-cysteine	1.84	0.0062989	Azoles
M405T387	hydrocortisone 21-acetate	1.76	0.00716064	Steroids and steroid derivatives
M339T42	Monoelaidin	1.77	0.00754435	Fatty Acyls
M130T286	L-pyroglutamic acid	2.13	0.00782605	5'-deoxyribonucleosides
M464T147	Tauroursodeoxycholic acid	1.89	0.00806382	Carboxylic acids and derivatives
M635T37	1,2-dilinoleoylglycerol	2.23	0.00893551	Organooxygen compounds
M522T182_2	Lpc 18:1	1.5	0.0102722	Pyrrolidines
M261T466	D-glucose 6-phosphate	3.46	0.0112702	Carboxylic acids and derivatives
M557T91	Dereplicator identification - rhapsamine	5.12	0.0121014	Carboxylic acids and derivatives
M338T52	5-[(8as)-2,5,5,8a-tetramethyl-3-oxo-4a,6,7,8-tetrahydro-4h-naphthalen-1-yl]-3-methylpentanoic acid	2.47	0.0124435	Carboxylic acids and derivatives
M578T85	1-palmitoyl-2-oleoyl-sn-glycerol	1.8	0.0124844	Carboxylic acids and derivatives
M249T398	Glu-Thr	1.69	0.0150756	Carboxylic acids and derivatives
M311T38_1	Monopalmitolein (9c)	2.13	0.0168242	Organooxygen compounds
M597T111	Nonapropylene glycol monobutyl ether	10.35	0.0176095
M577T257	3-deacetylsalannin	2.88	0.0203869	Carboxylic acids and derivatives
M263T40	17-octadecynoic acid	3.03	0.0247054	Diazanaphthalenes
M465T231	Lyso-sphingomyelin	2.23	0.0247936	Quinolines and derivatives
M261T71	Diaveridine	1.82	0.0248991	Organonitrogen compounds
M317T69	Pregnenolone	1.53	0.0272689	Steroids and steroid derivatives
M370T389_1	Adenosine 3'-monophosphate	2.22	0.027528	Organonitrogen compounds
M521T465	Cyclophosphamide	9.46	0.0291902	Carboxylic acids and derivatives
M387T225	Luffariellolide	1.63	0.0297468	Steroids and steroid derivatives
M160T300	L-Proline	1.61	0.031896	Carboxylic acids and derivatives
M370T115_2	PGD2	1.79	0.0323749	Glycerophospholipids
M592T330	Creatinol o-phosphate	2.04	0.0330637	Indoles and derivatives
M730T471	Lnt	2.47	0.0337479	Imidazopyrimidines
M290T384	Ophthalmate	2.69	0.0391832	Glycerophospholipids
M591T275	Urobilin	1.82	0.0414689	Fatty Acyls
M447T408	Ht-2 toxin	1.73	0.0417758	Organonitrogen compounds
M203T376	2-Phenylbutyric acid	1.97	0.0440438	Organonitrogen compounds
M399T475	S-Adenosylmethionine	1.67	0.0470124	Organonitrogen compounds
M373T386	Tyr-Gln	1.51	0.0487811	Glycerophospholipids
M348T389	Adenosine 2'-monophosphate	1.86	0.0499876	Carboxylic acids and derivatives
M357T41	Glycodeoxycholic acid	3.97	0.0512815	Azoles
M455T31	Biphenylindanone a	3.97	0.0530703	Peptidomimetics
M437T42	Met-Met-Arg	1.91	0.0575238
M237T305	(.+/-.)-dropropizine	2.16	0.0577055
M184T390	Miltefosine	1.96	0.0598099	Fatty Acyls
M260T521	Lys-Leu	1.85	0.0640403	Benzene and substituted derivatives
M517T147	Taurodeoxycholic acid	1.53	0.0660154	Diazines
M332T403	2'-deoxyadenosine 5'-monophosphate	2.02	0.0672975	Carboxylic acids and derivatives
M118T263_2	Betaine	1.88	0.0756033
M420T40	Terpestacin	3.06	0.085132	Carboxylic acids and derivatives
M353T153	Prostaglandin I2	1.66	0.090628	Carboxylic acids and derivatives
M156T65	S-methyl-3-thioacetaminophen	1.67	0.0906538	Fatty Acyls
M213T117	16.alpha.-hydroxyestrone	1.55	0.0910314	Diazines
M190T237	Asn-Gly	1.91	0.0963038	Organooxygen compounds
M400T166	L-palmitoylcarnitine	1.59	0.0983684	Fatty Acyls
M795T37	Sphingomyelin (d18:1/18:0)	2.44	0.0990888	Imidazopyrimidines
M215T112	Phenyl salicylate	1.97	0.0994114	Organooxygen compounds
M188T64	N-acetylsulfamethoxazole	2.04	0.105012	Ethers
M128T56	2-(4-amino-1-piperidinyl)ethanol	1.69	0.107447
M162T390_2	2-aminoadipic acid	1.8	0.11631	Carboxylic acids and derivatives
M275T389	Famotidine acid methyl ester	4.8	0.122844	Carboxylic acids and derivatives
M333T387_1	Mefluidide	1.64	0.125606	Keto acids and derivatives
M175T160	Gramine	2.39	0.133572	Purine nucleotides
M319T171	His-Tyr	2.32	0.135918	Prenol lipids
M132T331	Hydroxyproline	3.03	0.147394	5'-deoxyribonucleosides
M464T473	Adenylsuccinic acid	2.01	0.160347	Organooxygen compounds
M659T383	Adenosine 3',5'-cyclic monophosphate	1.98	0.168046
M1032T188	2-((4r)-4-((3r,5r,7r,8r,9s,10s,12s,13r,17r)-3,7,12-trihydroxy-10,13-dimethylhexadecahydro-1h-cyclopenta[a]phenanthren-17-yl)pentanamido)ethane-1-sulfonic acid	2.84	0.175661	Fatty Acyls
M361T75	(+-)5,6-DHET	2.77	0.217442
M184T520	Phosphorylcholine	2.73	0.219577	Glycerophospholipids
M428T396_2	Lasiocarpine n-oxide	1.68	0.222781	Carboxylic acids and derivatives
M168T623	Pirimicarb-desamido	1.52	0.22483	Carboxylic acids and derivatives
M377T110	Prostaglandin d1	1.6	0.24103	Ribonucleoside 3'-phosphates
M240T265	7,8-Dihydrobiopterin	1.69	0.254078	Fatty Acyls
M779T332	Vinorelbinetartrate	1.63	0.268517	Prenol lipids
M229T358	Pro-leu	1.75	0.269055	Carboxylic acids and derivatives
M286T109	Heptadecasphing-4-enine	2.31	0.281545	Pyrimidine nucleotides
M447T222	Lopinavir	1.58	0.29175
M246T231	Isovaleryl-l-carnitine	1.71	0.303704	Carboxylic acids and derivatives
M132T308	L-Leucine	4.62	0.307195	Flavonoids
M229T292	Dl-tmap	1.6	0.330446	Carboxylic acids and derivatives
M177T229	Serotonin	1.61	0.338159
M554T193	1-O-Octadecyl-sn-glyceryl-3-phosphorylcholine	1.51	0.376288	Stilbenes
M431T214	3beta,7beta,12beta-trihydroxy-5beta-cholan-24-oic acid	1.59	0.41963
M120T337_2	DL-threonine	2.55	0.437661	Carboxylic acids and derivatives
M137T298	1-Methylnicotinamide	1.73	0.463159	Carboxylic acids and derivatives
M123T57	(cis+trans)-nerodilol	1.88	0.464765	Carboxylic acids and derivatives
M722T226	Khasianine	1.7	0.524661	Carboxylic acids and derivatives
M121T114	Purine	1.52	0.596847	Glycerophospholipids
M120T357	Threonine	1.75	0.642368	Glycerophospholipids
M285T335	His-Phe	1.49	0.264182	Triazines
M176T375	L-citrulline	1.49	0.0585964	Steroids and steroid derivatives
M262T296	(2r)-3-hydroxyisovaleroylcarnitine	1.49	0.0469754	Phenols
M313T40	2-palmitoyl-rac-glycerol	1.47	0.0302496	Organonitrogen compounds
M496T186_2	1-palmitoyl-sn-glycero-3-phosphocholine	1.47	0.0123179	Pyridines and derivatives
M340T113	N-oleoylglycine	1.47	0.367363
M393T199_1	6-ketoprostaglandin f1.alpha.	1.47	0.165124	Carboximidic acids and derivatives
M753T132	1-(1z-octadecenyl)-2-(5z,8z,11z,14z-eicosatetraenoyl)-sn-glycero-3-phosphoethanolamine	1.46	0.0495135	Benzene and substituted derivatives
M228T131	Laurylguanidine	1.45	0.20419
M276T454	.gamma.-l-glu-.epsilon.-l-lys	1.45	0.0345057
M127T103	Thymine	1.45	0.176889
M424T165	Linoleoylcarnitine	1.44	0.137478	Fatty Acyls
M180T421	Phenacetin	1.42	0.539591	Organooxygen compounds
M310T516	Sinapine	1.42	0.270285	Carboxylic acids and derivatives
M232T250_2	(r)-butyrylcarnitine	1.41	0.268119	Carboxylic acids and derivatives
M775T149	Thioetheramide-PC	1.41	0.00690007	Pyrimidine nucleosides
M126T354	1-methylhistamine	1.4	0.373148	Carboxylic acids and derivatives
M604T42	1,2-dioleoyl-sn-glycerol	1.4	0.0664139
M188T163	DL-Indole-3-lactic acid	1.4	0.294316	Carboxylic acids and derivatives
M389T45	P-methoxyfentanyl	1.4	0.319124	Glycerophospholipids
M615T279	Cytidine monophosphate n-acetylneuraminic acid	1.39	0.115333	Carboxylic acids and derivatives
M454T191_2	1-palmitoyl-2-hydroxy-sn-glycero-3-phosphoethanolamine	1.39	0.0588988	Carboxylic acids and derivatives
M236T366	L-thiocitrulline	1.39	0.164805	Benzene and substituted derivatives
M313T191	1-Palmitoylglycerol	1.38	0.0413015	Carboxylic acids and derivatives
M348T411	Adenosine 5'-monophosphate	1.37	0.146764
M166T389	DL-Methionine sulfoxide	1.37	0.448266	Carboxylic acids and derivatives
M705T498	Voacamine	1.37	0.105566
M731T143	1,2-dipalmitoleoyl-sn-glycero-3-phosphocholine	1.37	0.0300343	Carboxylic acids and derivatives
M669T458	Cytidine 5'-monophosphate (CMP)	1.36	0.638071	Sulfinic acids and derivatives
M324T41	Linoleoyl ethanolamide	1.36	0.163495	Organonitrogen compounds
M132T335_2	Creatine	1.35	0.0702685	Indoles and derivatives
M428T469	Adenosine 5'-diphosphate (ADP)	1.35	0.292787	Carboxylic acids and derivatives
M584T208	N-(dodecanoyl)sphing-4-enine-1-phosphate	1.34	0.673217	Quinolines and derivatives
M733T143	1-oleoyl-2-myristoyl-sn-glycero-3-phosphocholine	1.34	0.120092	Pteridines and derivatives
M164T194	Pterine	1.34	0.409484	Organooxygen compounds
M428T37	Stearoylcarnitine	1.34	0.054645	Steroids and steroid derivatives
M277T437	Gamma-l-glutamyl-l-glutamic acid	1.33	0.0693226	Organooxygen compounds
M116T272	Dodemorph	1.32	0.196039	Steroids and steroid derivatives
M241T413	L-cystine	1.32	0.267896	Organooxygen compounds
M163T415	2-Butoxyethanol	1.32	0.540718	Carboxylic acids and derivatives
M568T174_2	1-Stearoyl-sn-glycerol 3-phosphocholine	1.32	0.0445396	Organonitrogen compounds
M568T422	1h-indole-5-sulfonamide, n-(3-chlorophenyl)-3-[[3,5-dimethyl-4-[(4-methyl-1-piperazinyl)carbonyl]-1h-pyrrol-2-yl]methylene]-2,3-dihydro-n-methyl-2-oxo-, (3z)-	1.32	0.408516	Indoles and derivatives
M584T423	UDP-D-Galactose	1.31	0.520961	Steroids and steroid derivatives
M345T485	Pro-Tyr	1.31	0.217895	Indoles and derivatives
M146T366_2	Deoxycarnitine	1.3	0.143243	Carboxylic acids and derivatives
M459T403	Hc toxin	1.28	0.177546	Pyrimidine nucleotides
M879T127	1-docosahexaenoyl-2-stearoyl-sn-glycero-3-phosphocholine	1.28	0.0359834	Carboximidic acids and derivatives
M506T182	1-Stearoyl-2-hydroxy-sn-glycero-3-phosphocholine	1.27	0.265402	Prenol lipids
M508T186	1-(1z-octadecenyl)-sn-glycero-3-phosphocholine	1.27	0.127937	Carboxylic acids and derivatives
M310T194	Beta-octylglucoside	1.26	0.216488	Carboxylic acids and derivatives
M478T183	4-[5-[[4-[5-[acetyl(hydroxy)amino]pentylamino]-4-oxobutanoyl]-hydroxyamino]pentylamino]-4-oxobutanoic acid	1.26	0.25066
M255T355	Val-His	1.26	0.421526	Prenol lipids
M769T134	1-hexadecyl-2-(5z,8z,11z,14z-eicosatetraenoyl)-sn-glycero-3-phosphocholine	1.25	0.259654	Sphingolipids
M376T39	Pipamperone	1.24	0.518452	Diazinanes
M807T133	1-palmitoyl-2-docosahexaenoyl-sn-glycero-3-phosphocholine	1.24	0.0126863	Quinolines and derivatives
M146T74	4-hydroxyquinoline	1.24	0.603397
M707T144	1-palmitoyl-2-myristoyl-sn-glycero-3-phosphocholine	1.24	0.0522762	Carboxylic acids and derivatives
M104T360_2	4-Aminobutyric acid(GABA)	1.24	0.00954973	Phenols
M116T202	3-dehydrocarnitine	1.23	0.69981
M176T175	S-(2-boronoethyl)-l-cysteine	1.23	0.535306	Organonitrogen compounds
M161T50	3-trans-hydroxynorcotinine	1.23	0.732333	Benzene and substituted derivatives
M217T387	N-.alpha.-Acetyl-L-arginine	1.23	0.37324
M258T209	3-hydroxymethylmefenamic acid	1.22	0.573761	Carboxylic acids and derivatives
M540T196	1-o-hexadecyl-2-deoxy-2-thio-s-acetyl-sn-glyceryl-3-phosphorylcholine	1.22	0.0219315	5'-deoxyribonucleosides
M371T377	5-oxo-1-propyl-2-pyrrolidineacetic acid	1.21	0.116814	Benzene and substituted derivatives
M355T181	.gamma.-muricholic acid	1.2	0.620154
M178T367	L-Histidine	1.2	0.23176	Purine nucleotides
M237T62	Salicyluric acid	1.19	0.502244
M393T39	Chenodeoxycholate	1.19	0.586926	Fatty Acyls
M202T111_2	4-hydroxy-1-(2-hydroxyethyl)-2,2,6,6-tetramethylpiperidine	1.18	0.619137	Carboxylic acids and derivatives
M223T433	L-cystathionine	1.17	0.75147	Steroids and steroid derivatives
M757T141_1	PC(16:0/16:0)	1.17	0.214316	Glycerophospholipids
M625T455	Peonidin-3,5-o-di-beta-glucoside	1.17	0.603096	Glycerophospholipids
M238T245	5-methoxymethylone	1.17	0.151784	Carboxylic acids and derivatives
M102T306_2	4-hydroxy-l-isoleucine	1.16	0.492214	Sphingolipids
M409T222	17-phenyltrinorprostaglandin d2	1.16	0.614265
M184T48	4-pyridoxic acid	1.15	0.508791
M241T402	L-Anserine	1.15	0.622788
M428T437	Adenosine 5'-diphosphate	1.15	0.173626	Carboxylic acids and derivatives
M134T433	L-aspartic acid	1.15	0.775036	Carboxylic acids and derivatives
M349T220	Suberic acid	1.15	0.790382	Carboxylic acids and derivatives
M562T279	Benzoic acid, 2-[3-[3-[(5-ethyl-4'-fluoro-2-hydroxy[1,1'-biphenyl]-4-yl)oxy]propoxy]-2-propylphenoxy]-	1.15	0.57698	Carboxylic acids and derivatives
M146T118	Oxyquinoline	1.14	0.566219	Carboxylic acids and derivatives
M416T188	3-hydroxyhexadecanoylcarnitine	1.14	0.685029	Glycerophospholipids
M128T332	Sarcosine	1.14	0.521268	Organooxygen compounds
M338T39	Erucamide	1.14	0.589499	Flavin nucleotides
M130T56	O-acetyl-l-serine	1.13	0.761347	Benzene and substituted derivatives
M175T57_2	Indole-3-acetamide	1.13	0.86202	Coumarins and derivatives
M489T423	Cytidine 5'-diphosphocholine	1.13	0.858508	Flavonoids
M259T366	Securinine	1.13	0.725501	Carboxylic acids and derivatives
M152T420	(-)-norepinephrine	1.13	0.711348
M364T420	Guanosine 5'-monophosphate	1.13	0.646047	Diazines
M157T56	Indole-3-acetonitrile	1.12	0.833385	Benzene and substituted derivatives
M747T142_2	1-hexadecyl-2-(9z-octadecenoyl)-sn-glycero-3-phosphocholine	1.12	0.578949
M717T145	2-linoleoyl-1-palmitoyl-sn-glycero-3-phosphoethanolamine	1.11	0.476178	Diazines
M136T156_2	Adenine	1.11	0.349742
M169T279	Pyridoxamine	1.11	0.729788	Phenols
M172T393	alpha-Guanidinoglutaric Acid	1.11	0.621341
M229T410	Pro-hyp	1.1	0.470573
M141T267	4,6-dioxoheptanoic acid	1.1	0.188793	Imidazole ribonucleosides and ribonucleotides
M361T226	2-arachidonoylglycerol	1.1	0.233448	Carboxylic acids and derivatives
M158T88	Indoleacetic acid	1.1	0.824558	Carboxylic acids and derivatives
M194T486	Isoproterenol	1.1	0.0896896	Carboxylic acids and derivatives
M391T182	.beta.-muricholic acid	1.09	0.786304
M146T278_1	(3-Carboxypropyl)trimethylammonium cation	1.09	0.654849
M202T348	Cysteine-s-sulfate	1.09	0.51436
M156T389	L-carnosine	1.09	0.28519	Organonitrogen compounds
M124T119	L-histidinol	1.08	0.614835	Purine nucleotides
M277T209	Pyroglu-phe	1.08	0.77256	Carboxylic acids and derivatives
M231T295	Asp-Pro	1.08	0.785097	Carboxylic acids and derivatives
M60T263	Trimethylamine	1.08	0.507528	Fatty Acyls
M786T379	Flavin adenine dinucleotide (FAD)	1.08	0.41659	Pyrrolopyrazines
M759T142_1	1-hexadecanoyl-2-octadecadienoyl-sn-glycero-3-phosphocholine	1.07	0.334485	Organonitrogen compounds
M144T524	L-homoarginine	1.07	0.527636	Purine nucleosides
M482T192	1-hexadecyl-sn-glycero-3-phosphocholine	1.06	0.885142	5'-deoxyribonucleosides
M534T356	.beta.-d-glucopyranosiduronic acid, 5-[3-(1-naphthalenylcarbonyl)-1h-indol-1-yl]pentyl	1.06	0.923583
M410T174	Veratramine	1.06	0.942073	Prenol lipids
M157T82	3-Indoleacetonitrile	1.05	0.898881	Sphingolipids
M278T282	Met-Gln	1.05	0.821287	Diazinanes
M361T360	2-Methylbutyroylcarnitine	1.05	0.779725	Piperidines
M136T621	5-aminosalicylic acid	1.05	0.584391
M705T454	[4,5-diacetyloxy-6-[7-hydroxy-5-methoxy-4-oxo-2-[4-[3,4,5-trihydroxy-6-(hydroxymethyl)oxan-2-yl]oxyphenyl]chromen-6-yl]oxan-3-yl] acetate	1.04	0.894254
M274T74	Fenpropidin	1.04	0.841735	Benzene and substituted derivatives
M247T286	gamma-L-Glutamyl-L-valine	1.04	0.803876	Benzene and substituted derivatives
M732T170	N-(octadecanoyl)sphing-4-enine-1-phosphocholine	1.04	0.778497	Carboxylic acids and derivatives
M308T412	Glutathione	1.03	0.931662
M158T57	Indole-3-pyruvic acid	1.03	0.967516	Organooxygen compounds
M218T271	L-propionylcarnitine	1.03	0.931094	Fatty Acyls
M448T162	3-[(cholamidopropyl)dimethylammonio]-1-propanesulfonate	1.03	0.913265	Benzene and substituted derivatives
M191T357	L-Glutamine	1.03	0.880297	Purine nucleotides
M257T358	His-His	1.03	0.9076	Fatty Acyls
M123T97	Nicotinamide	1.03	0.843399	Glycerophospholipids
M279T335	Oxadixyl	1.02	0.957744	Glycerophospholipids
M209T250	L-kynurenine	1.02	0.957521
M134T33	Dl-normetanephrine	1.02	0.961856	Organooxygen compounds
M293T441	Ethylenediaminetetraacetic acid	1.01	0.926741	Azoles
M343T222	Loxistatin	1.01	0.97443
M146T46	Quinolin-2-ol	1.01	0.988948	Organonitrogen compounds
M160T374_2	5-aminovaleric acid betaine	1.01	0.972823	Carboxylic acids and derivatives
M391T59	Dioctyl phthalate	1.01	0.967432	Carboxylic acids and derivatives
M520T178_2	Lpc 18:2	1.01	0.901944	Quinolines and derivatives
M155T491	3,4-dimethoxyphenol	1	0.979644	Carboxylic acids and derivatives
M111T152	D-erythro-imidazolylglycerol phosphate	1	0.986988
M550T180	1-o-hexadecyl-2-o-(2e-butenoyl)-sn-glyceryl-3-phosphocholine	1	0.996521	Carboxylic acids and derivatives
M427T453	L-cysteine-glutathione disulfide	1	0.999012
M524T182_3	1-Stearoyl-sn-glycerol 3-phosphocholine(LPC(18:0))	1	0.954821	Fatty Acyls
M308T383	L-glutathione, reduced	0.99	0.977505	Purine nucleotides
M243T63	Lumichrome	0.99	0.964934
M172T195	Gabapentin	0.99	0.838889	Carboxylic acids and derivatives
M795T131	1-(1z-octadecenyl)-2-(5z,8z,11z,14z-eicosatetraenoyl)-sn-glycero-3-phosphocholine	0.99	0.962575
M125T123	Nitrosobenzene	0.99	0.96669	Glycerophospholipids
M128T391	2,6-diaminopimelic acid	0.98	0.642987	Steroids and steroid derivatives
M310T188	N,n-dimethylsphingosine	0.98	0.886479	Cinnamic acids and derivatives
M174T50	5-methoxytryptamine	0.97	0.955573	Carboxylic acids and derivatives
M302T218	Ile-Glu	0.97	0.868106	Benzene and substituted derivatives
M144T425	Dl-2-methylglutamic acid	0.97	0.837692
M302T69	Pro-Trp	0.97	0.821948	Fatty Acyls
M233T376	N-desbutylbupivacaine	0.97	0.948097	Carboxylic acids and derivatives
M118T339	Guanidoacetic acid	0.96	0.765628	Benzene and substituted derivatives
M219T443	2-phenylpiperidine-2-acetamide	0.96	0.860877
M835T151	1-stearoyl-2-docosahexaenoyl-sn-glycero-3-phosphocholine	0.96	0.639899	Imidazopyrimidines
M101T373	3-hydroxyisovaleric acid	0.96	0.840074
M341T189	9-(2,3-dihydroxy-3-methylbutyl)-4-methoxyfuro[3,2-g]chromen-7-one	0.96	0.845066	Benzene and substituted derivatives
M385T494	Pro-Leu-Arg	0.96	0.924318	Fatty Acyls
M110T369_2	N-.alpha.-(tert-butoxycarbonyl)-l-histidine	0.96	0.793274	Phenols
M243T434	alpha-D-Glucose 1-phosphate	0.96	0.825678	Sphingolipids
M745T362	Prosapogenin a	0.95	0.748267	Carboxylic acids and derivatives
M156T369_2	Histidine	0.95	0.67678	Purine nucleosides
M204T296	Acetylcarnitine	0.95	0.864377	Carboxylic acids and derivatives
M337T584	Prostaglandin f2.alpha. alcohol methyl ether	0.95	0.429297	Steroids and steroid derivatives
M273T126	Butein	0.95	0.748416	Carboxylic acids and derivatives
M250T101	Adenosine	0.95	0.800936	Organonitrogen compounds
M104T374	Choline	0.94	0.834565	Phenols
M188T500	N6-(1-iminoethyl)-l-lysine	0.94	0.846372
M539T40	N-palmitoyl-d-sphingosine	0.94	0.669108	Organonitrogen compounds
M252T115	5'-deoxyadenosine	0.94	0.846757
M373T521	5-heptenoic acid, 7-[(1r,4s,5s,6r)-6-[(1e,3s)-3-hydroxy-1-octen-1-yl]-2-oxabicyclo[2.2.1]hept-5-yl]-, (5z)-	0.94	0.751965	Carboxylic acids and derivatives
M228T198	2'-deoxycytidine	0.94	0.524694	Carboxylic acids and derivatives
M205T298	Pro-His-Arg	0.94	0.818817	Steroids and steroid derivatives
M240T210	Diethyl 2,4-dimethylpyrrole-3,5-dicarboxylate	0.94	0.786844	Carboxylic acids and derivatives
M306T307	Cytidine 2',3'-cyclic phosphate	0.93	0.782467	Carboxylic acids and derivatives
M539T68	N-Palmitoylsphingosine	0.93	0.768854
M80T68	Pyridine	0.93	0.245088	Carboxylic acids and derivatives
M130T379_2	D-pyroglutamic acid	0.93	0.380692	Benzene and substituted derivatives
M241T120_2	Acadesine (Drug)	0.93	0.747432	Azoles
M313T293	Phe-Cys	0.93	0.732382	Carboxylic acids and derivatives
M301T254	Promethazine sulfoxide	0.92	0.372319	Carboxylic acids and derivatives
M302T403	Flutriafol	0.92	0.577203	Organooxygen compounds
M120T50	3-Aminobenzoic acid	0.92	0.800643	Carboxylic acids and derivatives
M783T135	2-oleoyl-1-palmitoyl-sn-glycero-3-phosphocholine	0.92	0.256093	Organonitrogen compounds
M361T392	Glu-Gly-Arg	0.92	0.639773	Carboxylic acids and derivatives
M155T360	N-Carbamylglutamate	0.92	0.727777	Benzene and substituted derivatives
M106T68	Picolinic acid	0.91	0.195638	Pyridines and derivatives
M306T332	Met-Arg	0.91	0.728593	Azoles
M233T383	Pyroglu-Cys	0.91	0.8216	Indoles and derivatives
M488T451	Glycohyodeoxycholic acid	0.91	0.64467	Organooxygen compounds
M295T41	Tyr-Met	0.91	0.556515
M159T256	Val-Ala-Lys	0.91	0.715127	Organonitrogen compounds
M655T427_2	1,2-dilauroyl-sn-glycero-3-phospho-sn-glycerol	0.9	0.67874	Steroids and steroid derivatives
M372T170	Myristoyl-l-carnitine	0.9	0.572641	Steroids and steroid derivatives
M260T215	Hexanoyl-l-carnitine	0.9	0.751287	Pyrimidine nucleotides
M277T370	Met-Lys	0.9	0.808242	Organonitrogen compounds
M377T204	Riboflavin	0.9	0.64066	Prenol lipids
M704T171	Palmitoyl sphingomyelin	0.9	0.329191	Steroids and steroid derivatives
M229T200	Resveratrol	0.89	0.72291	Glycerophospholipids
M83T369	Glutaraldehyde	0.89	0.418014	Carboxylic acids and derivatives
M206T77	Dexpanthenol	0.89	0.825306
M162T342_2	L-carnitine	0.89	0.137389	Carboxylic acids and derivatives
M251T127	Orcinol .beta.-d-glucoside	0.89	0.463139	Glycerophospholipids
M831T130_1	1,2-diarachidonoyl-sn-glycero-3-phosphocholine	0.89	0.550313	Organonitrogen compounds
M226T244_2	N-acetyl-o-fluoro-dl-phenylalanine	0.89	0.405558	Purine nucleotides
M167T231	Thifensulfuron-methyl	0.88	0.705685	Fatty Acyls
M244T409	Arg-Ser	0.88	0.770442	Quinolines and derivatives
M237T438	Met-Ser	0.88	0.849502	Benzene and substituted derivatives
M352T236	Almotriptan n-oxide	0.88	0.530158
M243T345	Ser-His	0.88	0.735168	Glycerophospholipids
M785T138	Arachidonoylthiophosphorylcholine	0.88	0.184175	Prenol lipids
M120T161	Tyramine	0.87	0.663882
M220T260	Pantothenic acid	0.87	0.0859325	Lactones
M431T440	Androsterone glucuronide	0.87	0.433752	Pteridines and derivatives
M123T67	Niacinamide	0.87	0.0579938
M209T199	3,5-dimethoxycinnamic acid	0.87	0.532273
M853T129	1,2-dioleoyl-sn-glycero-3-phosphatidylcholine	0.87	0.081701	Diazines
M510T184	1-heptadecanoyl-sn-glycero-3-phosphocholine	0.87	0.344841	Organooxygen compounds
M279T164	Dibutyl phthalate	0.86	0.559106	Purine nucleotides
M341T234	1-Stearoyl-rac-glycerol	0.86	0.0437105
M664T416	NAD+	0.86	0.0420543
M369T38	5.alpha.-cholest-7-en-3.beta.-ol	0.85	0.358191
M687T338	Phytolaccasaponin G	0.85	0.649472	Carboxylic acids and derivatives
M134T442	L-Aspartate	0.85	0.589513	Carboxylic acids and derivatives
M154T106	4-amino-4-methylpentanoic acid	0.85	0.574509
M248T330	Gln-thr	0.85	0.623851	Carboxylic acids and derivatives
M389T458	2'-Deoxyguanosine 5'-monophosphate (dGMP)	0.85	0.617752	Carboxylic acids and derivatives
M245T397	Pro-Glu	0.85	0.384512	Glycerophospholipids
M118T287_2	DL-valine	0.85	0.198656	Carboxylic acids and derivatives
M330T258	Trilostane	0.85	0.331745	Carboxylic acids and derivatives
M386T515	Pyroglu-Lys-Lys	0.85	0.450113	Organooxygen compounds
M231T403	Pro-Asp	0.85	0.515079
M188T278	N1-Acetylspermidine	0.85	0.750462	Carboxylic acids and derivatives
M117T527	Ethyl isobutyrate	0.85	0.19594	Benzene and substituted derivatives
M284T39_3	Stearamide	0.84	0.273637	Glycerolipids
M282T106	Sphingosine	0.84	0.616392	Steroids and steroid derivatives
M326T225	3'-O-methyladenosine	0.84	0.609762	Organic phosphoric acids and derivatives
M374T206	Arg-Ala-Lys	0.84	0.43734	Carboxylic acids and derivatives
M230T356	Pro-asn	0.84	0.581952
M150T111	Pyridoxal	0.84	0.619501	Cinnamic acids and derivatives
M684T479	Stachyose	0.84	0.85491	Carboximidic acids and derivatives
M773T108	1,2-dioleoyl-sn-glycero-3-phosphoethanolamine-n,n-dimethyl	0.84	0.30994	Carboxylic acids and derivatives
M72T288_2	1,2-diamino-2-methylpropane	0.84	0.164219	Carboxylic acids and derivatives
M568T202	1-O-(cis-9-Octadecenyl)-2-O-acetyl-sn-glycero-3-phosphocholine	0.83	0.358752	Benzene and substituted derivatives
M833T130	1-Stearoyl-2-oleoyl-sn-glycerol 3-phosphocholine (SOPC)	0.83	0.0952176	Carboxylic acids and derivatives
M248T310	3-hydroxybutyrylcarnitine	0.83	0.537038	Flavonoids
M285T226_1	Acacetin	0.83	0.513212	Carboxylic acids and derivatives
M406T355	N-acetyl-d-lactosamine	0.83	0.152183	Imidazopyrimidines
M470T441	Octanoic acid, 2-[[4-[([1,1'-biphenyl]-4-ylmethyl)amino]-6-chloro-2-pyrimidinyl]thio]-	0.83	0.266816	Indoles and derivatives
M112T230	Cytosine	0.83	0.20191	Prenol lipids
M152T252	2-Hydroxyadenine	0.83	0.202378	Carboxylic acids and derivatives
M767T44_1	1-palmitoyl-2-oleoyl-phosphatidylglycerol	0.83	0.233891	Carboxylic acids and derivatives
M389T398	Pyroglu-Cys-Arg	0.83	0.260292	Organooxygen compounds
M328T232	Diprotin b	0.82	0.524701	Carboxylic acids and derivatives
M285T255	Promazine	0.82	0.344065	Glycerolipids
M282T277	1-methyladenosine	0.82	0.188174	Carboxylic acids and derivatives
M291T447	Argininosuccinic acid	0.82	0.278557	Epoxides
M375T153	N-succinyl-5-aminoimidazole-4-carboxamide ribose	0.82	0.319701	Organonitrogen compounds
M84T358_2	1-Aminocyclopropanecarboxylic acid	0.82	0.446249	Fatty Acyls
M375T491	Pro-Met-Lys	0.81	0.254183	Organic sulfonic acids and derivatives
M142T452	O-phosphoethanolamine	0.81	0.305002	Carboxylic acids and derivatives
M162T120	N-tris(hydroxymethyl)methylglycine	0.81	0.361277	Purine nucleosides
M247T387	Pro-met	0.81	0.110505	Glycerophospholipids
M267T42_1	Phe-thr	0.81	0.0945199	Steroids and steroid derivatives
M207T222	Ser-Thr	0.81	0.481539	Carboxylic acids and derivatives
M174T509	Meperidine	0.81	0.171952	Fatty Acyls
M244T244	N-Acetyl-D-glucosamine	0.81	0.179272	Benzene and substituted derivatives
M289T412	Asn-Arg	0.81	0.413233	Carboxylic acids and derivatives
M203T273	Bergaptol	0.81	0.629774	Carboxylic acids and derivatives
M741T143	1,2-dilinoleoyl-sn-glycero-3-phosphoethanolamine	0.81	0.0468254	Fatty Acyls
M785T281	1-palmitoyl-2-stearoyl-sn-glycero-3-phosphocholine	0.81	0.0800105	Carboxylic acids and derivatives
M395T242	Bixin	0.81	0.60822	Organonitrogen compounds
M169T509	Ser-Cys-Lys	0.8	0.055026	Organic thiophosphoric acids and derivatives
M233T57	Thr-Ile	0.8	0.269093	Carboxylic acids and derivatives
M110T164	5-aminoimidazole-4-carboxamide	0.8	0.032547	Sphingolipids
M175T95	5-nitroso-8-quinolinol	0.8	0.454452
M255T366	N-(4-fluorobenzoyl)-5-amino-1h-indole	0.79	0.0890167	Steroids and steroid derivatives
M70T299_2	2-Amino-2-methyl-1,3-propanediol	0.79	0.0352699	Carboxylic acids and derivatives
M305T205	(2r,3r)-2-(2,6-dihydroxyphenyl)-3,5,7-trihydroxy-2,3-dihydrochromen-4-one	0.79	0.0842622	Carboxylic acids and derivatives
M222T245	N-Acetylmannosamine	0.79	0.028768	Glycerophospholipids
M319T436	Asp-Gly-Lys	0.79	0.151533	Carboxylic acids and derivatives
M465T244	N-acetylglucosamine	0.79	0.126967	Linear 1,3-diarylpropanoids
M259T336	Ribothymidine	0.79	0.460458	Glycerophospholipids
M221T295	2-acetamido-2-deoxy-beta-d-glucosylamine	0.79	0.0569117	Carboxylic acids and derivatives
M203T484_2	Ng,ng-dimethyl-l-arginine	0.79	0.251639
M130T196	Paxilline	0.79	0.0807672	Glycerolipids
M243T421	D-Mannose-6-phosphate	0.79	0.176713
M130T297	DL-arginine	0.78	0.427349	Steroids and steroid derivatives
M282T54_2	trans-Vaccenic acid	0.78	0.497923	Organooxygen compounds
M544T175_2	1-Oleoyl-sn-glycero-3-phosphocholine	0.78	0.144066
M549T382	Gemcitabine	0.78	0.28906	Oxazinanes
M171T206	Gallic acid	0.78	0.357563	Linear 1,3-diarylpropanoids
M148T379_2	Glutamic acid	0.78	0.0118277	Carboxylic acids and derivatives
M247T362	Glu-Val	0.77	0.0521793	Carboxylic acids and derivatives
M175T501	Arginine	0.77	0.303857	Glycerophospholipids
M86T252	1,5-pentanediamine	0.77	0.0115897	Benzothiazines
M219T286	Primidone	0.77	0.32926	Organooxygen compounds
M116T491	Captopril	0.77	0.00768254	Steroids and steroid derivatives
M103T245_2	Phenylacetaldehyde	0.77	0.0214396	Carboxylic acids and derivatives
M107T41	Diethylene glycol	0.77	0.0680556	Indoles and derivatives
M375T454	Asn-Asn-Lys	0.76	0.29121	Carboxylic acids and derivatives
M334T440	EDTA	0.76	0.0882663	Carboxylic acids and derivatives
M166T245_2	DL-phenylalanine	0.76	0.0183358	Organooxygen compounds
M120T245_2	2-amino-1-phenylethanol	0.76	0.0156844	Benzothiazines
M296T292	Tyr-Asn	0.76	0.356115	Prenol lipids
M170T430	Furmecyclox	0.76	0.515171	Peptidomimetics
M173T234	Gly-Leu-Arg	0.76	0.344499	Benzoxazines
M373T388_2	1-piperazinecarboxamide, 4-(3-chloro-2-pyridinyl)-n-[4-(1,1-dimethylethyl)phenyl]-	0.76	0.174908
M115T492	N-.alpha.-acetyl-l-ornithine	0.76	0.0197421	Pyrans
M222T470	Acetylcholine	0.76	0.279228
M107T245	2-hydroxybenzyl alcohol	0.75	0.0101002	Carboxylic acids and derivatives
M620T518	N-[(2s)-2-[[(1z)-1-methyl-3-oxo-3-[4-(trifluoromethyl)phenyl]-1-propen-1-yl]amino]-3-[4-[2-(5-methyl-2-phenyl-4-oxazolyl)ethoxy]phenyl]propyl]propanamide	0.75	0.249269	Flavonoids
M100T162	Cyclohexylamine	0.75	0.09086	Carboxylic acids and derivatives
M116T299_2	DL-proline	0.75	0.0173949	Carboxylic acids and derivatives
M101T358	Dl-2,4-diaminobutyric acid	0.75	0.340969	Carboxylic acids and derivatives
M189T494_2	L-ng-monomethylarginine	0.75	0.0262975	Prenol lipids
M137T164_2	Hypoxanthine	0.75	0.00811466	Ergoline and derivatives
M297T222_2	3,4-dihydrocoumarin	0.74	0.206496	Carboxylic acids and derivatives
M765T638	2-docosahexaenoyl-1-palmitoyl-sn-glycero-3-phosphoethanolamine	0.74	0.395556	Carboxylic acids and derivatives
M457T205	Flavin mononucleotide (fmn)	0.74	0.0279761	Steroids and steroid derivatives
M246T442	Lys-Val	0.74	0.0473762	Cinnamic acids and derivatives
M352T538	Dipivefrine	0.74	0.0183972	Carboxylic acids and derivatives
M240T537	N-mesitylbicyclo[2.2.1]heptane-2-carboxamide	0.74	0.0375667	Diazinanes
M129T215_2	4-piperidinecarboxamide	0.73	0.0880461	Prenol lipids
M279T261	Tyr-Pro	0.73	0.23423	Glycerophospholipids
M204T168	Lys-Gly	0.73	0.17503	Pyridines and derivatives
M175T232	N-Acetylputrescine	0.73	0.237569	Pyrimidine nucleosides
M787T332	1-stearoyl-2-linoleoyl-sn-glycero-3-phosphocholine	0.73	0.0941629	Pteridines and derivatives
M147T358_2	DL-glutamine	0.73	0.255731
M130T247	Indole-3-carbinol	0.73	0.0242053	Indoles and derivatives
M474T388	Folinic acid	0.73	0.540073	Carboxylic acids and derivatives
M184T470_3	1-o-hexadecyl-2-o-acetyl-sn-glyceryl-3-phosphorylcholine	0.73	0.097746	Pyrimidine nucleosides
M269T286	His-Ile	0.73	0.25697	Organonitrogen compounds
M377T569	Asp-Asp-Lys	0.73	0.184678	Organooxygen compounds
M95T288	Phenol	0.72	0.0587543	Fatty Acyls
M248T407	Ethanol, 2-[[3-(2,3-dichlorophenoxy)propyl]amino]-	0.72	0.286446	Benzene and substituted derivatives
M681T462	7-(triethylsilyl)-10-deacetylbaccatin iii	0.72	0.110262	Organooxygen compounds
M269T361	Tyr-Ser	0.72	0.0338864	Fatty Acyls
M447T278	Estriol 16alpha-(beta-d-glucuronide)	0.72	0.0957979
M261T426	Asn-Lys	0.72	0.225865	Organonitrogen compounds
M147T307	4-Hydroxycinnamic acid	0.72	0.0478171	Sphingolipids
M315T358	2'-hydroxy-2,5,6'-trimethoxychalcone	0.72	0.32066
M244T354	Pro-gln	0.72	0.338576	Purine nucleosides
M124T207	Nicotinate	0.72	0.0352004
M261T353	Leu-Glu	0.72	0.173784	Carboxylic acids and derivatives
M291T452	Gly-Ser-Lys	0.72	0.533635	Purine nucleosides
M215T279	Pro-val	0.71	0.212131	Benzene and substituted derivatives
M342T215	Ile-Pro-Ile	0.71	0.282424	Steroids and steroid derivatives
M130T358_2	D-glutamine	0.71	0.18569	Fatty Acyls
M246T227	L-Tryptophan	0.71	0.326354	Azoles
M343T404	Pro-Ala-Arg	0.71	0.199732	Fatty Acyls
M159T247	4-(1-piperazinyl)-1h-indole	0.71	0.0101404	Carboxylic acids and derivatives
M120T98	4-aminobenzoate	0.71	0.276104	Sphingolipids
M237T197	Ala-phe	0.71	0.156061	Fatty Acyls
M688T271	Dephosphocoenzyme A (Dephospho-CoA)	0.71	0.21463
M102T390	Betaine aldehyde	0.71	0.226393	Carboxylic acids and derivatives
M163T274	D-(+)-galactose	0.71	0.498099
M239T290	Gly-Tyr	0.7	0.107858
M187T327	Pro-Ala	0.7	0.236769	Carboxylic acids and derivatives
M419T426	(e)-3-(4-methoxyphenyl)-1-[2,4,6-trimethoxy-3-(3-methylbut-2-enyl)phenyl]prop-2-en-1-one	0.7	0.0256957
M191T509	N-.alpha.-(tert-butoxycarbonyl)-l-lysine	0.7	0.0151346	Carboxylic acids and derivatives
M302T198	Tetrodotoxin	0.7	0.416686	Pyridines and derivatives
M263T252	L-Norleucine	0.7	0.0285394	Purine nucleosides
M121T213	4-hydroxyphenethyl alcohol	0.7	0.1403	Organonitrogen compounds
M118T247	Indole	0.7	0.0246727	Indoles and derivatives
M508T460	Adenosine 5'-triphosphate (atp)	0.7	0.00734734	Piperidines
M170T153	Indoleacrylic acid	0.7	0.480073	Carboxylic acids and derivatives
M369T537	Perindopril	0.7	0.0170778	Glycerophospholipids
M253T224	Phe-ser	0.69	0.0810187	Purine nucleotides
M272T395	Pro-Arg	0.69	0.0918602	Azoles
M846T495	Maltopentaose	0.69	0.644029	Benzene and substituted derivatives
M203T548	NG,NG-dimethyl-L-arginine(ADMA)	0.69	0.306682	Flavonoids
M281T206	Tyr-Val	0.69	0.210574	Carboxylic acids and derivatives
M303T399	Val-Gly-Lys	0.69	0.291467	Glycerolipids
M484T496	Androstan-3-ol-17-one 3-glucuronide	0.69	0.00426309	Carboxylic acids and derivatives
M487T230	Cytidine	0.69	0.113417	Carboxylic acids and derivatives
M425T484	Thiamine pyrophosphate	0.68	0.00105525	Carboxylic acids and derivatives
M306T252	His-Lys	0.68	0.0100119	Organonitrogen compounds
M152T113	3,4-dihydroxy-l-phenylalanine	0.68	0.021976	Carboxylic acids and derivatives
M126T283_2	Taurine	0.68	0.0289566
M640T253	Enniatin b	0.68	0.0362636	Furans
M91T288	Benzyl alcohol	0.68	0.0393217	Carboxylic acids and derivatives
M166T354	Methionine sulfoxide	0.68	0.156385	Pyridines and derivatives
M255T302_2	His-Val	0.68	0.170391	Phenol ethers
M319T291	Tyr-His	0.68	0.209248	Organooxygen compounds
M203T112	7-allyloxycoumarin	0.68	0.231296	Carboxylic acids and derivatives
M147T509	DL-Lysine	0.67	0.00250343	Carboxylic acids and derivatives
M130T509_2	L-pipecolic acid	0.67	0.00326487
M147T288	P-coumaric acid	0.67	0.0188064	Glycerophospholipids
M182T288_2	DL-tyrosine	0.67	0.0296467
M404T241	Tyr-Arg	0.67	0.0666306	Glycerophospholipids
M865T488	Sialyl lewis x	0.67	0.127871	Prenol lipids
M219T247	N-Formylmethionine	0.67	0.129001	Piperidines
M170T304	3-Methylhistamine	0.67	0.259098	Benzene and substituted derivatives
M150T271_2	L-methionine	0.66	0.00981898	Coumarins and derivatives
M161T522	N.epsilon.-methyl-l-lysine	0.66	0.00414741	Organooxygen compounds
M146T247	Indole-3-carboxaldehyde	0.66	0.0179857	Benzene and substituted derivatives
M123T288_2	Benzoic acid	0.66	0.0184328	Carboxylic acids and derivatives
M136T288_2	Dl-octopamine	0.66	0.0184331	Carboxylic acids and derivatives
M142T247	N-phenyl-1-naphthylamine	0.66	0.0269119	Pyridines and derivatives
M370T247	Allocryptopine	0.66	0.0315431	Carboxylic acids and derivatives
M304T434	Arg-glu	0.66	0.0403657	Fatty Acyls
M336T219	Bromodiphenhydramine	0.66	0.128524	Carboxylic acids and derivatives
M134T219	Thiazolidine-4-carboxylic acid	0.66	0.288517	Diazines
M134T384_2	D-aspartic acid	0.65	0.00310899	Carboxylic acids and derivatives
M236T163	Procaine	0.65	0.0183313	Benzene and substituted derivatives
M254T329	Kinetin	0.65	0.0317206
M154T95_1	4-nitro-1,3-benzenediamine	0.65	0.104777	Organooxygen compounds
M298T191	7-methylguanosine	0.65	0.118012	Carboxylic acids and derivatives
M173T338	L-hydroxyarginine	0.65	0.140029	Imidazopyrimidines
M655T460	1-(1,2-dihexanoylphosphatidyl)inositol-5-phosphate	0.65	0.241479
M152T302	4-aminobenzoic acid hydrazide	0.65	0.275049	Morphinans
M249T439	Asp-Asp	0.64	0.00548074	Fatty Acyls
M69T263	2-methyl-3-buten-2-ol	0.64	0.00749466	Fatty Acyls
M161T548	N6-Methyl-L-lysine	0.64	0.0269419	Organooxygen compounds
M363T288	Marbofloxacin	0.64	0.0378363	Carboxylic acids and derivatives
M189T515	N6,N6,N6-Trimethyl-L-lysine	0.64	0.0484354	Purine nucleosides
M254T297_2	N-benzyl-d-methionine methyl ester	0.64	0.0917533	Organooxygen compounds
M439T223	Flavine mononucleotide	0.64	0.173721	Fatty Acyls
M210T401	Perifosine	0.64	0.434269	Glycerophospholipids
M423T298	Candesartan cilexetil	0.64	0.562644	Peptidomimetics
M130T551	D-Pipecolinic acid	0.64	0.590766	Steroids and steroid derivatives
M295T379	L-Glutamate	0.63	0.00317046	Carboxylic acids and derivatives
M144T247	Ala-Ala	0.63	0.0054158	Quinolines and derivatives
M102T337	Stachydrine	0.63	0.0119902	Carboxylic acids and derivatives
M228T529	4-(4-phenyl-1h-pyrazol-1-yl)piperidine	0.63	0.0267221	Carboxylic acids and derivatives
M285T396	His-Glu	0.63	0.044927	Pyrimidine nucleosides
M204T445	Gly-Lys	0.63	0.0717859	Carboxylic acids and derivatives
M282T121	2'-o-methyladenosine	0.63	0.110244	Organooxygen compounds
M303T427	Arg-Gln	0.63	0.113073	Carboxylic acids and derivatives
M403T416	Gamabufotalin	0.63	0.139551	Carboxylic acids and derivatives
M218T306	Acetylcitrulline	0.63	0.20445	Fatty Acyls
M248T375	Malonyl-l-carnitine	0.63	0.313675
M492T456	Trp-Met-Arg	0.62	0.00164759	Prenol lipids
M109T288	4-anisaldehyde	0.62	0.0245893	Organooxygen compounds
M296T93	Tyr-Asp	0.62	0.0372149	5'-deoxyribonucleosides
M170T390	3-Methylhistidine	0.62	0.0515799	Carboxylic acids and derivatives
M223T221	Phe-gly	0.62	0.0529333	Glycerophospholipids
M229T234	Ile-Pro	0.62	0.0982712	Fatty Acyls
M189T298	Thr-Thr-Arg	0.62	0.22197	Flavonoids
M197T382	N2-trifluoroacetyl-l-glutamine	0.62	0.329902	Benzene and substituted derivatives
M235T362	His-Gly	0.61	0.0204083	Carboxylic acids and derivatives
M227T394	Pyroglu-pro	0.61	0.0481224	Carboxylic acids and derivatives
M554T462	Gomisin c	0.61	0.0543783	Organic phosphoric acids and derivatives
M133T164	Prallethrin	0.61	0.466728	Steroids and steroid derivatives
M227T249	Val-Ala	0.6	0.00650023	Prenol lipids
M417T328	Leu-Glu-Arg	0.6	0.0673161	Carboxylic acids and derivatives
M213T404	Pro-pro	0.6	0.0709876	Organooxygen compounds
M275T432	Lys-Gln	0.6	0.101512	Benzopyrans
M284T355	His-Gln	0.6	0.105255	Pyrimidine nucleotides
M294T250	Phe-Gln	0.6	0.169736	Glycerophospholipids
M571T338	Benzoylstaurosporine	0.59	0.000253392	Carboxylic acids and derivatives
M219T442	Vanillin	0.59	0.00862845	Prenol lipids
M295T196	Tyr-Ile	0.59	0.0186043	Fatty Acyls
M336T75	Isopentenyladenosine	0.59	0.0277677	Carboxylic acids and derivatives
M217T204	Val-Val	0.59	0.028769	Steroids and steroid derivatives
M232T428	Arg-gly	0.59	0.0460996	Carboxylic acids and derivatives
M203T266	Vasicinone	0.59	0.23385	Piperidines
M170T365	3-methyl-l-histidine	0.58	0.0192815	Carboxylic acids and derivatives
M190T364	Gly-Asn	0.58	0.0200528	Flavonoids
M237T222	Phe-Ala	0.58	0.0333653	Glycerophospholipids
M126T360	3-Aminobutanoic acid	0.58	0.0590998
M162T309	N-methyl-l-glutamic acid	0.58	0.219131	Glycerophospholipids
M219T392	5-L-Glutamyl-L-alanine	0.57	0.00162785	Carboxylic acids and derivatives
M113T157	Uracil	0.57	0.00411125	Carboxylic acids and derivatives
M144T353	5-(2-hydroxyethyl)-4-methylthiazole	0.57	0.00823674	Pyridines and derivatives
M462T406	Morphine-3-glucuronide	0.57	0.0301186	Keto acids and derivatives
M283T249	Tyr-Thr	0.57	0.06125	Organic sulfonic acids and derivatives
M263T225	Phe-pro	0.57	0.065097	Carboxylic acids and derivatives
M449T246	Dg-c8-aac	0.57	0.143763	Carboxylic acids and derivatives
M132T47	3-Methylindole	0.56	0.00308634	Organooxygen compounds
M182T239	Diboa	0.56	0.00619517	Carboxylic acids and derivatives
M258T374	Glycerophosphocholine	0.56	0.0201613	Benzene and substituted derivatives
M218T423	Ala-Lys	0.56	0.0351716	Organooxygen compounds
M357T530	.beta.-estradiol 17-valerate	0.56	0.0506368
M257T332	His-Thr	0.56	0.0710486	Carboxylic acids and derivatives
M397T387	1h-indole-3-carboxylic acid, 1-[(4-fluorophenyl)methyl]-, 8-quinolinyl ester	0.56	0.0817669	Carboxylic acids and derivatives
M522T433_2	Melezitose	0.56	0.505865	Flavonoids
M811T151	1-octadecanoyl-2-octadecenoyl-sn-glycero-3-phosphocholine	0.55	0.00242163	5'-deoxyribonucleosides
M538T180	1-Palmitoyllysophosphatidylcholine	0.55	0.00338321	Pyridines and derivatives
M187T404	Pyroglutamylglycine	0.55	0.00427369	Glycerolipids
M340T406	Cyclohexanecarboxylic acid, 1-phenyl-, 2-(4-morpholinyl)ethyl ester	0.55	0.0359575	Indoles and derivatives
M137T208	2'-deoxyinosine	0.55	0.0369293	Carboxylic acids and derivatives
M189T43	Ala-Val	0.55	0.048342	Carboxylic acids and derivatives
M248T422	Lys-Thr	0.55	0.0543665	Carboxylic acids and derivatives
M259T92	2'-o-methyluridine	0.55	0.0585605	Prenol lipids
M458T502	Valsartan	0.55	0.103886	Steroids and steroid derivatives
M503T569	Propanoic acid, 2-[[4-[2-[[(cyclohexylamino)carbonyl](4-cyclohexylbutyl)amino]ethyl]phenyl]thio]-2-methyl-	0.54	0.00258674	Carboxylic acids and derivatives
M360T235	Asn-Ala-Arg	0.54	0.00295479	Organooxygen compounds
M322T302	Phe-Arg	0.54	0.113919	Fatty Acyls
M269T273	Cordycepin	0.54	0.129474	Indoles and derivatives
M367T471	Phosphocholine	0.54	0.227591
M175T521	L-Arginine	0.54	0.271768	Carboxylic acids and derivatives
M306T406	Trp-Thr	0.53	0.00312509	Carboxylic acids and derivatives
M335T416	(2s,3s)-3,5,7-trihydroxy-6-methyl-2-(3,4,5-trihydroxyphenyl)-2,3-dihydrochromen-4-one	0.53	0.00363436	Carboxylic acids and derivatives
M126T239_2	5-methyl-2'-deoxycytidine	0.53	0.00391045
M180T43	.gamma.-aminobutyric acid	0.53	0.00670476
M265T353	Thiamine	0.53	0.00675944	Steroids and steroid derivatives
M300T42	Palmitoyl ethanolamide	0.53	0.00755391	Fatty Acyls
M134T57	O-t-butyl-l-threonine methyl ester	0.53	0.0183974	Glycerophospholipids
M196T48	Methyltyrosinate	0.53	0.0281563	Carboxylic acids and derivatives
M234T424	Methylphenidate	0.53	0.0292845	Indoles and derivatives
M175T306	N-acetylasparagine	0.53	0.0570123	Glycerophospholipids
M146T344	G-guanidinobutyrate	0.53	0.387768	Organooxygen compounds
M313T151	Phe-phe	0.52	0.00700243	Organooxygen compounds
M421T274	Ethynylestradiol 3-sulfate	0.52	0.0079334	Imidazopyrimidines
M418T412	Glu-Asn-Arg	0.52	0.0154205	Phenols
M249T193	Val-met	0.52	0.035903	Prenol lipids
M263T401	Pro-Ser	0.52	0.056658
M277T429	L-saccharopine	0.52	0.107264	Fatty Acyls
M466T443	Cisapride	0.52	0.17461	Prenol lipids
M166T190	7-methylguanine	0.51	0.0703076
M246T403	Arg-Ala	0.5	0.00364037	Indoles and derivatives
M375T384	Azithromycin	0.5	0.0968651	Organonitrogen compounds
M272T90	Taxol side chain diol	0.5	0.11478
M629T430	Gambogic acid	0.49	0.00095044
M144T101	L-glutamic acid, dimethyl ester	0.49	0.00387624	Purine nucleotides
M189T253	N6-Acetyl-L-lysine	0.49	0.0123041	Glycerophospholipids
M334T222	Lomefloxacin	0.49	0.0126893	Steroids and steroid derivatives
M302T253_1	Fenoxanil	0.49	0.0168594	Carboxylic acids and derivatives
M255T302_1	Dofetilide	0.49	0.0171921	Carboxylic acids and derivatives
M244T412	Lys-Pro	0.49	0.0393678	Phenols
M139T277	Urocanate	0.49	0.0456918	Glycerophospholipids
M1031T432	Erlose	0.49	0.243791	Benzene and substituted derivatives
M325T434	3.alpha.-Mannobiose	0.49	0.383627	Phenols
M260T363	Lys-Ile	0.48	0.00122152	Piperidines
M267T384	Iminodiacetic acid	0.48	0.0054857	Hydroxy acids and derivatives
M497T403	Dapsone	0.48	0.0658369	Benzothiazines
M284T127	15-deoxy-goyazensolide	0.48	0.379481	Carboxylic acids and derivatives
M246T360	Leu-Asn	0.47	0.00122061	Indoles and derivatives
M270T232	Linamarin	0.47	0.0056625	Carboxylic acids and derivatives
M203T223	Ile-Ala	0.47	0.0204992	Benzene and substituted derivatives
M495T297	2-[3,4-dihydroxy-2,2-dimethyl-8-(3-methylbut-2-enoxy)-3,4-dihydrochromen-6-yl]-5,7-dihydroxy-2,3-dihydrochromen-4-one	0.47	0.0786958	Carboxylic acids and derivatives
M145T48	3-aminoquinoline	0.47	0.154787
M180T375	Glucosamine	0.47	0.171723	Carboxylic acids and derivatives
M405T419	Glu-Glu-Lys	0.46	0.000691526
M367T411	Gly-Tyr-Lys	0.46	0.00609851	Fatty Acyls
M177T333	Gly-Thr	0.46	0.0115195	Organooxygen compounds
M612T372	Norbuprenorphine glucuronide	0.46	0.0210581	Glycerophospholipids
M536T449	4-tert-butyldimethylsilyloxynebivolol	0.46	0.0256788	Pyridines and derivatives
M162T291	DL-2-Aminoadipic acid	0.46	0.10624	Carboxylic acids and derivatives
M298T103	S-methyl-5'-thioadenosine	0.46	0.113907	Carboxylic acids and derivatives
M973T504	.alpha.-cyclodextrin	0.46	0.218616	Tetrapyrroles and derivatives
M258T239	3-methylcytidine	0.45	0.00243591
M146T43	Dl-.beta.-homoleucine	0.45	0.0041771	Carboxylic acids and derivatives
M474T434	Cabergoline	0.45	0.0246117
M110T330	Hypotaurine	0.45	0.363138	Benzene and substituted derivatives
M189T375	N-alpha-acetyl-l-lysine	0.44	0.0069102	Carboxylic acids and derivatives
M434T427	Dfplnnh	0.44	0.00941058
M170T113	Pyridoxine	0.44	0.0106294	Benzene and substituted derivatives
M226T356	Gly-Gln	0.44	0.0110821	Pyrroles
M288T328	Leu-Arg	0.44	0.0391874	Organooxygen compounds
M213T362	Gly-His	0.44	0.0410436	Benzene and substituted derivatives
M105T42	Phenylethylamine	0.43	3.87929e-05	Carboxylic acids and derivatives
M204T356	N,n'-diacetylchitobiose	0.43	0.013664
M583T230	Biliverdin	0.43	0.462409	Carboxylic acids and derivatives
M282T361	N6-methyladenosine	0.42	0.00149929
M345T399_2	1h-indazole-3-carboxamide, n-[1-(aminocarbonyl)-2,2-dimethylpropyl]-1-pentyl-	0.42	0.00920955	Cinnamic acids and derivatives
M386T484	Pro-Asn-Arg	0.42	0.0155786	Fatty Acyls
M167T261	Phenyllactic acid	0.42	0.0272403	Carboxylic acids and derivatives
M253T331	(2s)-2-[(1s,2r)-1,2-dihydroxypentyl]-4-methoxy-2,3-dihydropyran-6-one	0.42	0.0396209	Carboxylic acids and derivatives
M220T352	Ser-Asn	0.42	0.0824519	Pyridines and derivatives
M259T467	6-Phospho-D-gluconate	0.41	1.55818e-06	Carboxylic acids and derivatives
M133T41	Perillaldehyde	0.41	0.000133956	Organonitrogen compounds
M543T399	Puberanidine	0.41	0.00167249	Prenol lipids
M219T253	Val-Thr	0.41	0.0293614	Benzene and substituted derivatives
M326T375	N-glycolylneuraminic acid	0.41	0.0682005	Glycerophospholipids
M254T196	Normorphine	0.4	0.00132059	Glycerophospholipids
M335T222	Benzyl butyl phthalate	0.4	0.00972142	Carboxylic acids and derivatives
M314T348	Isazophos	0.4	0.0104335	Carboxylic acids and derivatives
M260T275	Ile-Gln	0.4	0.0111123	Prenol lipids
M401T39	7.alpha.-hydroxy-4-cholesten-3-one	0.4	0.0353829	Carboxylic acids and derivatives
M246T291	Val-Gln	0.4	0.0409158	Fatty Acyls
M531T338	Icariin	0.39	0.000169661	Linear 1,3-diarylpropanoids
M234T377	Gln-ser	0.39	0.00081547	Carboxylic acids and derivatives
M114T165	Creatinine	0.39	0.3232	Indoles and derivatives
M260T343	Ile-Lys	0.38	0.00908638	Tetrapyrroles and derivatives
M511T363	3'-fucosyllactose	0.38	0.0341358	Organic phosphoric acids and derivatives
M785T181	1-palmitoyl-2-arachidonoyl-sn-glycero-3-phosphoserine	0.37	0.00106608	Fatty Acyls
M189T337	N.epsilon.-acetyl-l-lysine	0.37	0.00862778	Pyrans
M231T191	Val-Ile	0.37	0.0113347
M707T372	3.alpha.-galactobiose	0.37	0.0941582	Phenylpropanoic acids
M360T375	Trehalose	0.37	0.124436	Carboxylic acids and derivatives
M383T208	Sofalcone	0.36	0.000301396	Prenol lipids
M328T286	Phe-Tyr	0.35	0.00719203	Carboxylic acids and derivatives
M535T206	2-[4-[(3r,3ar,6s,6ar)-3-(3,4-dimethoxyphenyl)-1,3,3a,4,6,6a-hexahydrofuro[3,4-c]furan-6-yl]-2-methoxyphenoxy]-6-(hydroxymethyl)oxane-3,4,5-triol	0.35	0.0314955	Benzothiazines
M365T372	Maltose	0.35	0.0431903	Benzene and substituted derivatives
M168T282	Guanidinoethyl sulfonate	0.34	0.000746704	Fatty Acyls
M417T392	Manoalide	0.34	0.0095634	Benzene and substituted derivatives
M233T226	Ile-Thr	0.34	0.0108387	Organonitrogen compounds
M302T357	Phenylethyl 2-glucoside	0.34	0.0175985	Carboxylic acids and derivatives
M295T430	Gly-Arg	0.33	0.011444
M287T411	His-Met	0.33	0.0116324	Oxazinanes
M217T357	Pro-Thr	0.33	0.0287945	Benzene and substituted derivatives
M263T171	Cyanazine	0.33	0.0389665	Indoles and derivatives
M258T169	2'-O-methylcytidine	0.32	2.11901e-06	Pyridines and derivatives
M330T335	(2r,3s,4s,5r,6s)-2-(hydroxymethyl)-6-[4-[(e)-3-hydroxyprop-1-enyl]phenoxy]oxane-3,4,5-triol	0.32	0.0165855	Carboxylic acids and derivatives
M245T176	Leucylleucine	0.32	0.0504791
M193T39	.alpha.-ionone	0.31	0.00187107	Pyrimidine nucleotides
M305T387	Arg-Met	0.31	0.00206405	Carboxylic acids and derivatives
M276T384	L-glutarylcarnitine	0.31	0.00278323	Purine nucleotides
M290T380	Adipoyl-l-carnitine	0.31	0.0311546	Benzene and substituted derivatives
M1153T510	Dp7	0.31	0.104726	Benzopyrans
M317T42	5alpha-pregnan-3,20-dione	0.3	3.63588e-05	Carboxylic acids and derivatives
M105T170	Beta-hydroxybutyrate	0.3	0.00191742	Carboxylic acids and derivatives
M143T309	Eszopiclone n-oxide	0.3	0.00806273	Organooxygen compounds
M286T650	Retinol (Vitamin A)	0.3	0.0243767	Glycerolipids
M312T191	N,n-dimethylguanosine	0.3	0.0641044
M376T389	Cyphenothrin	0.29	0.0286539	Carboxylic acids and derivatives
M191T220	N-(2-acetamido)iminodiacetic acid	0.29	0.0771201
M119T42	Zerumbone	0.28	3.33591e-05	Organooxygen compounds
M451T120	(2s)-2-((1s)-1-hydroxypentyl)-4-methoxy-2,3-dihydropyran-6-one	0.27	0.00757675	Carboxylic acids and derivatives
M541T458	7.alpha.,17.alpha.-dimethyl-5.beta.-androstane-3.alpha.,17.beta.-diol glucuronide	0.25	0.00324652	Organooxygen compounds
M109T40	7-keto-8-aminopelargonic acid	0.24	0.000458944	Purine nucleosides
M245T307	Pyroglu-Asp	0.23	0.000681093	Carboxylic acids and derivatives
M469T332	Bispyribac	0.23	0.0212324	Organonitrogen compounds
M349T41_2	5.alpha.-pregnane-3.alpha.,21-diol-11,20-dione	0.22	0.0124875	Carboxylic acids and derivatives
M122T171	2,6-xylidine	0.21	0.00194363	Thioethers
M333T41	Tetrahydrocorticosterone	0.21	0.00429624	Indoles and derivatives
M345T73	Retinene	0.21	0.00814376	Steroids and steroid derivatives
M407T46	P-chloroisobutyrylfentanyl	0.2	2.32952e-05
M135T84	2'-Deoxy-D-ribose	0.2	0.00334713	Benzene and substituted derivatives
M271T41	Oxandrolone	0.18	9.28109e-05	Glycerophospholipids
M358T39_1	[5-acetyloxy-3-(hydroxymethyl)-2-oxo-6-propan-2-ylcyclohex-3-en-1-yl] 3-methylpentanoate	0.18	0.000545202
M197T39	Phe-Ala-Arg	0.18	0.000723381	Glycerophospholipids
M345T39	19,20-dihydroxy-4z,7z,10z,13z,16z-docosapentaenoic acid	0.18	0.0008583	Fatty Acyls
M631T394	Diosmin	0.18	0.00105577	Carboxylic acids and derivatives
M283T40_2	4-Oxoretinol	0.17	8.3487e-06	Carboxylic acids and derivatives
M207T42	Methyl jasmonate	0.17	0.00145153	Purine nucleosides
M269T38	13-cis-retinol	0.17	0.00276377	Thiophenes
M285T42	(+)-aphidicolin	0.16	1.39112e-05	Diazanaphthalenes
M126T176	Thioridazine	0.16	0.00985228	Carboxylic acids and derivatives
M142T378	Dimetridazole	0.14	0.00022931	Tannins
M230T315	Ergothioneine	0.14	0.0459226	Carboxylic acids and derivatives
M303T43	Isopimaric acid	0.13	9.74487e-05	Carboxylic acids and derivatives
M244T53	Capecitabine	0.07	0.176115	Imidazopyrimidines
M322T103	Famciclovir	0.05	0.156166	Steroids and steroid derivatives
